# Supplementary material for: Ethyl (1R,1′S,2′S,7a’R)-2-oxo-1′-[(3aR,5R,5aS,8aS,8bR)-2,2,7,7-tetra­methyl­tetra­hydro-3aH-bis­[1,3]dioxolo[4,5-b:4′,5′-d]pyran-5-yl]-1′,2′,5′,6′,7′,7a’-hexa­hydro-2H-spiro­[acenaphthyl­ene-1,3′-pyrrolizine]-2′-carboxyl­ate
Source: Acta Crystallogr Sect E Struct Rep Online. 2012 Jan 14;68(Pt 2):o382–3. doi: 10.1107/S1600536811055760 (PMC3275060; doi:10.1107/S1600536811055760)
Supplement: Supplementary file 1 [file e-68-0o382-sup1.cif]

##############################################################################
#                                                                            #
# This CIF contains the data in a paper accepted for publication in          #
# Acta Crystallographica Section E. It conforms to the requirements of       #
# Notes for Authors for Acta Crystallographica Section E, and has been       #
# peer reviewed under the auspices of the IUCr Commission on Journals.       #
#                                                                            #
# Full details of the Crystallographic Information File format               #
# are given in the paper "The Crystallographic Information File (CIF):       #
# a New Standard Archive File for Crystallography" by S. R. Hall, F. H.      #
# Allen and I. D. Brown [Acta Cryst. (1991), A47, 655-685].                  #
#                                                                            #
# The current version of the core CIF dictionary is obtainable from          #
# ftp://ftp.iucr.org/pub/cif_core.dic.                                       #
#                                                                            #
# Software is freely available for graphical display of the structure(s)     #
# in this CIF. For information consult the CIF software page                 #
# http://www.iucr.org/resources/cif/software.                                #
#                                                                            #
# This file may be used for bona fide research purposes within the           #
# scientific community so long as proper attribution is given to the journal # 
# article from which it was obtained.                                        #
#                                                                            #
##############################################################################
data_global
_audit_creation_method     SHELXL-97
_journal_date_recd_electronic     2011-11-28
_journal_date_accepted     2011-12-26
_journal_name_full     'Acta Crystallographica, Section E'
_journal_year     2012
_journal_volume     68
_journal_issue      2
_journal_page_first     o382
_journal_page_last     o383
_journal_paper_category     QO
_journal_paper_doi     10.1107/S1600536811055760
_journal_coeditor_code     PV2491
_publ_contact_author_name     'K. Sethusankar'
_publ_contact_author_address
;
   Department of Physics
   RKM Vivekananda College (Autonomous)
   Chennai 600 004
   India
;
_publ_contact_author_email     'ksethusankar@yahoo.co.in'
_publ_contact_author_fax     '044 091 2499 3057'
_publ_contact_author_phone     '044 091 24484170'
_publ_section_title
;\
Ethyl
(1<i>R</i>,1'<i>S</i>,2'<i>S</i>,7a'<i>R</i>)-2-oxo-1'-[(3a<i>R</i>,\
5<i>R</i>,5a<i>S</i>,8a<i>S</i>,8b<i>R</i>)-2,2,7,7-tetramethyltetrahydro-\
3a<i>H</i>-bis[1,3]dioxolo[4,5-<i>b</i>:4',5'-<i>d</i>]pyran-5-yl]-1',2',5',\
6',7',7a'-hexahydro-2<i>H</i>-spiro[acenaphthylene-1,3'-pyrrolizine]-2'-\
carboxylate
;
loop_
    _publ_author_name
    _publ_author_address
    'G. Jagadeesan'
;  Department of Physics
   Dr MGR Educational and Research Institute
   Dr MGR University
   Chennai 600 095
   India
;
    'K. Sethusankar'
;  Department of Physics
   RKM Vivekananda College (Autonomous)
   Chennai 600 004
   India
;
    'R. Prasanna'
;  Department of Organic Chemistry
   University of Madras
   Maraimalai Campus
   Chennai 600 025
   India
;
    'R. Raghunathan'
;  Department of Organic Chemistry
   University of Madras
   Maraimalai Campus
   Chennai 600 025
   India
;
data_I
_audit_creation_method     SHELXL-97
_chemical_name_systematic
;
Ethyl (1<i>R</i>,1'<i>S</i>,2'<i>S</i>,7a'<i>R</i>)-2-oxo-
1'-[(3a<i>R</i>,5<i>R</i>,5a<i>S</i>,8a<i>S</i>,8b<i>R</i>)-2,2,7,7-
tetramethyltetrahydro-3a<i>H</i>-
bis[1,3]dioxolo[4,5-<i>b</i>:4',5'-<i>d</i>]pyran-5-yl]-1',2',5',6',7',7a'-
hexahydro-2<i>H</i>-spiro[acenaphthylene-1,3'-pyrrolizine]-2'-carboxylate
;
_chemical_name_common     ?
_chemical_formula_moiety     'C32 H37 N O8'
_chemical_formula_sum     'C32 H37 N O8'
_chemical_formula_iupac     'C32 H37 N O8'
_chemical_formula_weight     563.63
_chemical_melting_point     ?
_symmetry_cell_setting     monoclinic
_symmetry_space_group_name_H-M     'P 21'
_symmetry_space_group_name_Hall     'P 2yb'
loop_
    _symmetry_equiv_pos_as_xyz
    'x, y, z'
    '-x, y+1/2, -z'
_cell_length_a     11.4723(4)
_cell_length_b     8.9548(2)
_cell_length_c     15.0543(5)
_cell_angle_alpha     90.00
_cell_angle_beta     96.990(2)
_cell_angle_gamma     90.00
_cell_volume     1535.07(8)
_cell_formula_units_Z     2
_cell_measurement_reflns_used     5063
_cell_measurement_theta_min     1.4
_cell_measurement_theta_max     30.7
_cell_measurement_temperature     293(2)
_exptl_crystal_description     block
_exptl_crystal_colour     colourless
_exptl_crystal_size_max     0.40
_exptl_crystal_size_mid     0.35
_exptl_crystal_size_min     0.30
_exptl_crystal_density_diffrn     1.219
_exptl_crystal_density_meas     ?
_exptl_crystal_density_method     'not measured'
_exptl_crystal_F_000     600
_exptl_absorpt_coefficient_mu     0.087
_exptl_absorpt_correction_type     multi-scan
_exptl_absorpt_process_details     '(SADABS; Bruker, 2008)'
_exptl_absorpt_correction_T_min     0.9659
_exptl_absorpt_correction_T_max     0.9743
_exptl_special_details     ?
_diffrn_ambient_temperature     293(2)
_diffrn_radiation_type     MoK\a
_diffrn_radiation_wavelength     0.71073
_diffrn_radiation_source     'fine-focus sealed tube'
_diffrn_radiation_monochromator     graphite
_diffrn_measurement_device_type     'Bruker Kappa APEXII CCD'
_diffrn_measurement_method     '\w scans'
_diffrn_detector_area_resol_mean     ?
_diffrn_reflns_number     20295
_diffrn_reflns_av_R_equivalents     0.0256
_diffrn_reflns_av_sigmaI/netI     0.0264
_diffrn_reflns_theta_min     2.38
_diffrn_reflns_theta_max     30.73
_diffrn_reflns_theta_full     30.73
_diffrn_measured_fraction_theta_max     0.995
_diffrn_measured_fraction_theta_full     0.995
_diffrn_reflns_limit_h_min     -15
_diffrn_reflns_limit_h_max     16
_diffrn_reflns_limit_k_min     -12
_diffrn_reflns_limit_k_max     11
_diffrn_reflns_limit_l_min     -21
_diffrn_reflns_limit_l_max     21
_diffrn_standards_number     0
_diffrn_standards_interval_count     ?
_diffrn_standards_interval_time     ?
_diffrn_standards_decay_%     ?
_refine_special_details
;
Refinement of <i>F</i>^2^ against ALL reflections. The weighted <i>R</i>-factor
<i>wR</i> and goodness of fit <i>S</i> are based on <i>F</i>^2^, conventional
<i>R</i>-factors <i>R</i> are based on <i>F</i>, with <i>F</i> set to zero for
negative <i>F</i>^2^. The threshold expression of <i>F</i>^2^ >
\s(<i>F</i>^2^) is used only for calculating <i>R</i>-factors(gt) <i>etc</i>.
and is not relevant to the choice of reflections for refinement.
<i>R</i>-factors based on <i>F</i>^2^ are statistically about twice as large
as those based on <i>F</i>, and <i>R</i>- factors based on ALL data will be
even larger.
;
_reflns_number_total     5063
_reflns_number_gt     3469
_reflns_threshold_expression     I>2sigma(I)
_refine_ls_structure_factor_coef     Fsqd
_refine_ls_matrix_type     full
_refine_ls_R_factor_all     0.0741
_refine_ls_R_factor_gt     0.0455
_refine_ls_wR_factor_gt     0.1091
_refine_ls_wR_factor_ref     0.1244
_refine_ls_goodness_of_fit_ref     1.050
_refine_ls_restrained_S_all     1.076
_refine_ls_number_reflns     5039
_refine_ls_number_parameters     413
_refine_ls_number_restraints     50
_refine_ls_hydrogen_treatment     constr
_refine_ls_weighting_scheme     calc
_refine_ls_weighting_details
         'calc w=1/[\s^2^(Fo^2^)+(0.0616P)^2^+0.0862P] where P=(Fo^2^+2Fc^2^)/3'
_atom_sites_solution_hydrogens     geom
_atom_sites_solution_primary     direct
_atom_sites_solution_secondary     difmap
_refine_ls_shift/su_max     0.001
_refine_ls_shift/su_mean     0.000
_refine_diff_density_max     0.237
_refine_diff_density_min     -0.147
_refine_ls_extinction_method     none
_refine_ls_extinction_coef     ?
_refine_ls_abs_structure_details     ?
_refine_ls_abs_structure_Flack     ?
loop_
    _atom_type_symbol
    _atom_type_description
    _atom_type_scat_dispersion_real
    _atom_type_scat_dispersion_imag
    _atom_type_scat_source
    'C' 'C' 0.0033 0.0016
                         'International Tables Vol C Tables 4.2.6.8 and 6.1.1.4'
    'H' 'H' 0.0000 0.0000
                         'International Tables Vol C Tables 4.2.6.8 and 6.1.1.4'
    'O' 'O' 0.0106 0.0060
                         'International Tables Vol C Tables 4.2.6.8 and 6.1.1.4'
    'N' 'N' 0.0061 0.0033
                         'International Tables Vol C Tables 4.2.6.8 and 6.1.1.4'
_computing_data_collection     'APEX2 (Bruker, 2008)'
_computing_cell_refinement     'SAINT (Bruker, 2008)'
_computing_data_reduction     'SAINT (Bruker, 2008)'
_computing_structure_solution     'SHELXS97 (Sheldrick, 2008)'
_computing_structure_refinement     'SHELXL97 (Sheldrick, 2008)'
_computing_molecular_graphics     'ORTEP-3 (Farrugia, 1997)'
_computing_publication_material
                            'SHELXL97 (Sheldrick, 2008) and PLATON (Spek, 2009)'
loop_
    _atom_site_type_symbol
    _atom_site_label
    _atom_site_fract_x
    _atom_site_fract_y
    _atom_site_fract_z
    _atom_site_U_iso_or_equiv
    _atom_site_adp_type
    _atom_site_calc_flag
    _atom_site_refinement_flags
    _atom_site_occupancy
    _atom_site_symmetry_multiplicity
    _atom_site_disorder_assembly
    _atom_site_disorder_group
    C C11 0.59193(19) 0.1469(3) 0.22033(14) 0.0479(5) Uani d . 1 1 A 1
    C C1 0.4922(6) -0.0874(7) 0.2582(4) 0.0537(15) Uani d P 0.669(7) 1 A 1
    C C2 0.4548(9) -0.2257(11) 0.2815(5) 0.083(2) Uani d P 0.669(7) 1 A 1
    H H2 0.5074 -0.3002 0.3027 0.100 Uiso calc PR 0.669(7) 1 A 1
    C C3 0.3315(7) -0.2493(9) 0.2716(5) 0.094(2) Uani d PU 0.669(7) 1 A 1
    H H3 0.3036 -0.3439 0.2832 0.113 Uiso calc PR 0.669(7) 1 A 1
    C C4 0.2530(7) -0.1406(11) 0.2462(6) 0.098(3) Uani d PU 0.669(7) 1 A 1
    H H4 0.1731 -0.1620 0.2419 0.118 Uiso calc PR 0.669(7) 1 A 1
    C C7 0.2673(9) 0.2617(13) 0.1818(8) 0.092(3) Uani d PU 0.669(7) 1 A 1
    H H7 0.2190 0.3431 0.1656 0.111 Uiso calc PR 0.669(7) 1 A 1
    C C5 0.2891(6) 0.0050(9) 0.2258(4) 0.0734(18) Uani d PU 0.669(7) 1 A 1
    C C6 0.2182(7) 0.1330(12) 0.1992(5) 0.085(2) Uani d PU 0.669(7) 1 A 1
    H H6 0.1368 0.1254 0.1943 0.102 Uiso calc PR 0.669(7) 1 A 1
    C C8 0.3907(15) 0.2805(14) 0.1867(10) 0.070(2) Uani d P 0.669(7) 1 A 1
    H H8 0.4221 0.3728 0.1742 0.084 Uiso calc PR 0.669(7) 1 A 1
    C C9 0.4635(11) 0.1611(11) 0.2100(9) 0.0506(18) Uani d P 0.669(7) 1 A 1
    C C10 0.4099(7) 0.0250(9) 0.2313(5) 0.0528(17) Uani d P 0.669(7) 1 A 1
    C C12 0.6119(8) -0.0220(12) 0.2612(8) 0.0480(16) Uani d P 0.669(7) 1 A 1
    O O1 0.7037(5) -0.0726(7) 0.2904(4) 0.0670(11) Uani d P 0.669(7) 1 A 1
    C C11' 0.59193(19) 0.1469(3) 0.22033(14) 0.0479(5) Uani d P 0.00 1 A 2
    C C1' 0.4559(16) -0.0469(19) 0.2460(11) 0.0537(15) Uani d P 0.331(7) 1 A 2
    C C2' 0.414(2) -0.193(2) 0.2611(12) 0.083(2) Uani d P 0.331(7) 1 A 2
    H H2' 0.4620 -0.2746 0.2782 0.100 Uiso calc PR 0.331(7) 1 A 2
    C C3' 0.285(2) -0.198(3) 0.2462(15) 0.094(2) Uani d PU 0.331(7) 1 A 2
    H H3' 0.2480 -0.2906 0.2471 0.113 Uiso calc PR 0.331(7) 1 A 2
    C C4' 0.2176(17) -0.072(2) 0.2311(13) 0.098(3) Uani d PU 0.331(7) 1 A 2
    H H4' 0.1376 -0.0794 0.2351 0.118 Uiso calc PR 0.331(7) 1 A 2
    C C5' 0.2616(17) 0.063(2) 0.2105(11) 0.0734(18) Uani d PU 0.331(7) 1 A 2
    C C7' 0.268(2) 0.324(3) 0.1690(19) 0.092(3) Uani d P 0.331(7) 1 A 2
    H H7' 0.2281 0.4118 0.1522 0.111 Uiso calc PR 0.331(7) 1 A 2
    C C6' 0.2076(15) 0.207(2) 0.1856(11) 0.085(2) Uani d PU 0.331(7) 1 A 2
    H H6' 0.1263 0.2147 0.1814 0.102 Uiso calc PR 0.331(7) 1 A 2
    C C8' 0.392(3) 0.323(4) 0.176(2) 0.070(2) Uani d P 0.331(7) 1 A 2
    H H8' 0.4331 0.4074 0.1612 0.084 Uiso calc PR 0.331(7) 1 A 2
    C C9' 0.449(3) 0.198(3) 0.203(2) 0.0506(18) Uani d P 0.331(7) 1 A 2
    C C10' 0.3912(17) 0.070(2) 0.2172(12) 0.0528(17) Uani d P 0.331(7) 1 A 2
    C C12' 0.583(2) 0.000(3) 0.2520(18) 0.0480(16) Uani d P 0.331(7) 1 A 2
    O O1' 0.6700(14) -0.0789(19) 0.2720(11) 0.0670(11) Uani d P 0.331(7) 1 A 2
    C C13 0.5891(3) 0.1171(5) 0.05317(18) 0.0780(9) Uani d . 1 1 A 1
    H H13A 0.5054 0.1335 0.0526 0.094 Uiso calc PR 0.669(7) 1 A 1
    H H13B 0.6022 0.0135 0.0383 0.094 Uiso calc PR 0.669(7) 1 A 1
    C C14 0.6416(7) 0.2255(11) -0.0147(4) 0.0864(19) Uani d P 0.669(7) 1 A 1
    H H14A 0.7167 0.1905 -0.0299 0.104 Uiso calc PR 0.669(7) 1 A 1
    H H14B 0.5879 0.2398 -0.0690 0.104 Uiso calc PR 0.669(7) 1 A 1
    C C15 0.6546(16) 0.368(3) 0.0428(13) 0.083(3) Uani d P 0.669(7) 1 A 1
    H H15A 0.5791 0.4131 0.0490 0.100 Uiso calc PR 0.669(7) 1 A 1
    H H15B 0.7049 0.4412 0.0189 0.100 Uiso calc PR 0.669(7) 1 A 1
    C C13' 0.5891(3) 0.1171(5) 0.05317(18) 0.0780(9) Uani d P 0.00 1 A 2
    H H13C 0.6234 0.0300 0.0283 0.094 Uiso calc PR 0.331(7) 1 A 2
    H H13D 0.5071 0.0968 0.0583 0.094 Uiso calc PR 0.331(7) 1 A 2
    C C14' 0.5997(15) 0.238(3) 0.0017(10) 0.0864(19) Uani d P 0.331(7) 1 A 2
    H H14C 0.5227 0.2809 -0.0153 0.104 Uiso calc PR 0.331(7) 1 A 2
    H H14D 0.6308 0.2072 -0.0526 0.104 Uiso calc PR 0.331(7) 1 A 2
    C C15' 0.682(4) 0.358(7) 0.050(3) 0.083(3) Uani d P 0.331(7) 1 A 2
    H H15C 0.7497 0.3742 0.0190 0.100 Uiso calc PR 0.331(7) 1 A 2
    H H15D 0.6402 0.4518 0.0536 0.100 Uiso calc PR 0.331(7) 1 A 2
    C C16 0.7142(2) 0.2993(3) 0.13480(14) 0.0503(5) Uani d . 1 1 . .
    H H16 0.7981 0.2820 0.1320 0.060 Uiso calc R 1 1 A 1
    C C17 0.69672(17) 0.3832(3) 0.22092(13) 0.0416(4) Uani d . 1 1 A .
    H H17 0.6296 0.4508 0.2080 0.050 Uiso calc R 1 1 . .
    C C18 0.66266(18) 0.2589(2) 0.28307(14) 0.0406(4) Uani d . 1 1 . .
    H H18 0.7348 0.2094 0.3095 0.049 Uiso calc R 1 1 A 1
    C C19 0.5980(2) 0.3121(3) 0.35780(15) 0.0491(5) Uani d . 1 1 A .
    C C20 0.5076(4) 0.2307(5) 0.4838(2) 0.0924(11) Uani d . 1 1 A .
    H H20A 0.5346 0.3249 0.5106 0.111 Uiso calc R 1 1 . .
    H H20B 0.5229 0.1533 0.5288 0.111 Uiso calc R 1 1 . .
    C C21 0.3815(4) 0.2393(9) 0.4553(4) 0.146(2) Uani d . 1 1 . .
    H H21A 0.3411 0.2600 0.5061 0.220 Uiso calc R 1 1 . .
    H H21B 0.3545 0.1458 0.4291 0.220 Uiso calc R 1 1 . .
    H H21C 0.3660 0.3176 0.4119 0.220 Uiso calc R 1 1 . .
    C C22 0.80032(17) 0.4724(2) 0.26659(14) 0.0411(4) Uani d . 1 1 . .
    H H22 0.7875 0.4879 0.3291 0.049 Uiso calc R 1 1 A .
    C C23 0.99820(19) 0.4371(3) 0.32680(16) 0.0505(5) Uani d . 1 1 . .
    H H23 1.0723 0.4010 0.3085 0.061 Uiso calc R 1 1 A .
    C C24 1.0038(2) 0.6074(3) 0.33687(15) 0.0532(6) Uani d . 1 1 A .
    H H24 1.0859 0.6402 0.3423 0.064 Uiso calc R 1 1 . .
    C C25 0.9321(2) 0.6970(3) 0.26499(14) 0.0538(6) Uani d . 1 1 . .
    H H25 0.9173 0.7972 0.2872 0.065 Uiso calc R 1 1 A .
    C C26 0.8158(2) 0.6236(3) 0.22544(14) 0.0489(5) Uani d . 1 1 A .
    H H26 0.7493 0.6886 0.2338 0.059 Uiso calc R 1 1 . .
    C C27 0.9899(2) 0.5074(3) 0.47405(14) 0.0560(6) Uani d . 1 1 . .
    C C28 0.8969(3) 0.4856(4) 0.5344(2) 0.0803(9) Uani d . 1 1 A .
    H H28A 0.9167 0.4013 0.5727 0.120 Uiso calc R 1 1 . .
    H H28B 0.8228 0.4682 0.4990 0.120 Uiso calc R 1 1 . .
    H H28C 0.8917 0.5734 0.5703 0.120 Uiso calc R 1 1 . .
    C C29 1.1111(3) 0.5247(5) 0.5240(2) 0.0831(9) Uani d . 1 1 A .
    H H29A 1.1300 0.4381 0.5606 0.125 Uiso calc R 1 1 . .
    H H29B 1.1134 0.6119 0.5613 0.125 Uiso calc R 1 1 . .
    H H29C 1.1672 0.5350 0.4820 0.125 Uiso calc R 1 1 . .
    C C30 0.9167(3) 0.7058(4) 0.11239(17) 0.0687(7) Uani d . 1 1 . .
    C C31 0.9768(4) 0.6396(7) 0.0394(2) 0.1171(16) Uani d . 1 1 A .
    H H31A 1.0370 0.7063 0.0247 0.176 Uiso calc R 1 1 . .
    H H31B 0.9206 0.6239 -0.0125 0.176 Uiso calc R 1 1 . .
    H H31C 1.0114 0.5457 0.0590 0.176 Uiso calc R 1 1 . .
    C C32 0.8670(4) 0.8595(4) 0.0899(3) 0.1013(12) Uani d . 1 1 A .
    H H32A 0.9286 0.9243 0.0755 0.152 Uiso calc R 1 1 . .
    H H32B 0.8335 0.8989 0.1404 0.152 Uiso calc R 1 1 . .
    H H32C 0.8074 0.8527 0.0394 0.152 Uiso calc R 1 1 . .
    O O2 0.5742(2) 0.4391(2) 0.37177(15) 0.0771(6) Uani d . 1 1 . .
    O O3 0.57205(18) 0.1979(2) 0.40881(11) 0.0679(5) Uani d . 1 1 . .
    O O4 0.90450(12) 0.38520(18) 0.26594(10) 0.0474(3) Uani d . 1 1 A .
    O O5 0.98714(16) 0.3842(2) 0.41297(11) 0.0607(4) Uani d . 1 1 A .
    O O6 0.95792(15) 0.63306(19) 0.41854(10) 0.0552(4) Uani d . 1 1 A .
    O O7 0.82740(17) 0.6087(2) 0.13311(10) 0.0651(5) Uani d . 1 1 A .
    O O8 0.99739(17) 0.7064(3) 0.19099(12) 0.0802(6) Uani d . 1 1 A .
    N N1 0.65251(17) 0.1553(2) 0.14046(12) 0.0539(5) Uani d . 1 1 A .
loop_
    _atom_site_aniso_label
    _atom_site_aniso_U_11
    _atom_site_aniso_U_22
    _atom_site_aniso_U_33
    _atom_site_aniso_U_12
    _atom_site_aniso_U_13
    _atom_site_aniso_U_23
    C11 0.0449(11) 0.0493(13) 0.0481(11) -0.0126(9) -0.0001(9) -0.0063(9)
    C1 0.070(4) 0.046(4) 0.045(2) -0.020(2) 0.006(2) -0.005(2)
    C2 0.125(8) 0.074(5) 0.050(4) -0.044(4) 0.009(3) 0.002(3)
    C3 0.115(5) 0.090(4) 0.079(4) -0.065(4) 0.020(3) 0.003(3)
    C4 0.088(6) 0.117(7) 0.092(4) -0.061(5) 0.022(4) -0.005(5)
    C7 0.0487(18) 0.144(9) 0.081(4) 0.012(5) -0.006(2) 0.017(5)
    C5 0.057(3) 0.108(5) 0.054(3) -0.028(3) 0.000(2) 0.003(3)
    C6 0.047(2) 0.131(6) 0.073(3) -0.012(4) -0.005(2) 0.008(4)
    C8 0.0505(15) 0.089(8) 0.067(4) 0.001(6) -0.007(3) 0.015(4)
    C9 0.035(4) 0.064(6) 0.050(2) -0.002(3) -0.006(2) -0.002(4)
    C10 0.051(3) 0.067(6) 0.038(3) -0.021(4) -0.005(2) 0.007(3)
    C12 0.054(6) 0.038(4) 0.049(3) 0.000(3) -0.003(3) -0.005(2)
    O1 0.069(4) 0.0460(13) 0.078(3) 0.000(2) -0.021(2) -0.0076(18)
    C11' 0.0449(11) 0.0493(13) 0.0481(11) -0.0126(9) -0.0001(9) -0.0063(9)
    C1' 0.070(4) 0.046(4) 0.045(2) -0.020(2) 0.006(2) -0.005(2)
    C2' 0.125(8) 0.074(5) 0.050(4) -0.044(4) 0.009(3) 0.002(3)
    C3' 0.115(5) 0.090(4) 0.079(4) -0.065(4) 0.020(3) 0.003(3)
    C4' 0.088(6) 0.117(7) 0.092(4) -0.061(5) 0.022(4) -0.005(5)
    C5' 0.057(3) 0.108(5) 0.054(3) -0.028(3) 0.000(2) 0.003(3)
    C7' 0.0487(18) 0.144(9) 0.081(4) 0.012(5) -0.006(2) 0.017(5)
    C6' 0.047(2) 0.131(6) 0.073(3) -0.012(4) -0.005(2) 0.008(4)
    C8' 0.0505(15) 0.089(8) 0.067(4) 0.001(6) -0.007(3) 0.015(4)
    C9' 0.035(4) 0.064(6) 0.050(2) -0.002(3) -0.006(2) -0.002(4)
    C10' 0.051(3) 0.067(6) 0.038(3) -0.021(4) -0.005(2) 0.007(3)
    C12' 0.054(6) 0.038(4) 0.049(3) 0.000(3) -0.003(3) -0.005(2)
    O1' 0.069(4) 0.0460(13) 0.078(3) 0.000(2) -0.021(2) -0.0076(18)
    C13 0.085(2) 0.095(2) 0.0534(14) -0.0276(18) 0.0040(13) -0.0244(15)
    C14 0.092(5) 0.131(4) 0.036(3) -0.038(5) 0.007(2) -0.009(3)
    C15 0.110(8) 0.087(5) 0.044(4) -0.026(7) -0.027(5) 0.012(3)
    C13' 0.085(2) 0.095(2) 0.0534(14) -0.0276(18) 0.0040(13) -0.0244(15)
    C14' 0.092(5) 0.131(4) 0.036(3) -0.038(5) 0.007(2) -0.009(3)
    C15' 0.110(8) 0.087(5) 0.044(4) -0.026(7) -0.027(5) 0.012(3)
    C16 0.0503(12) 0.0582(14) 0.0416(11) -0.0148(11) 0.0014(9) -0.0044(10)
    C17 0.0389(10) 0.0408(10) 0.0438(10) -0.0055(8) 0.0006(8) 0.0021(8)
    C18 0.0383(10) 0.0382(10) 0.0444(10) -0.0076(8) 0.0018(8) -0.0025(8)
    C19 0.0505(12) 0.0476(13) 0.0490(11) -0.0121(10) 0.0060(9) -0.0022(9)
    C20 0.128(3) 0.092(3) 0.0654(18) -0.023(2) 0.0465(18) -0.0008(17)
    C21 0.112(3) 0.202(7) 0.141(4) -0.018(4) 0.075(3) -0.006(4)
    C22 0.0405(10) 0.0402(11) 0.0427(10) -0.0050(8) 0.0053(8) -0.0008(8)
    C23 0.0423(11) 0.0542(13) 0.0544(12) -0.0048(10) 0.0034(9) -0.0086(10)
    C24 0.0506(12) 0.0584(14) 0.0499(12) -0.0208(11) 0.0028(9) -0.0062(10)
    C25 0.0671(14) 0.0473(12) 0.0481(11) -0.0229(11) 0.0110(10) -0.0011(10)
    C26 0.0513(12) 0.0451(12) 0.0509(11) -0.0065(10) 0.0082(9) 0.0022(9)
    C27 0.0690(15) 0.0509(13) 0.0453(11) 0.0007(11) -0.0041(10) -0.0015(10)
    C28 0.100(2) 0.081(2) 0.0606(15) 0.0148(18) 0.0147(15) 0.0169(15)
    C29 0.082(2) 0.086(2) 0.0726(18) -0.0016(17) -0.0245(15) -0.0066(16)
    C30 0.0733(17) 0.0831(19) 0.0518(13) -0.0191(15) 0.0159(12) 0.0057(13)
    C31 0.124(3) 0.166(5) 0.0657(18) 0.017(3) 0.0325(19) -0.001(3)
    C32 0.144(3) 0.080(2) 0.085(2) -0.020(2) 0.031(2) 0.0277(19)
    O2 0.0996(15) 0.0524(11) 0.0876(14) -0.0034(10) 0.0457(12) -0.0075(10)
    O3 0.0907(13) 0.0615(11) 0.0554(9) -0.0129(10) 0.0244(9) 0.0028(8)
    O4 0.0422(8) 0.0447(8) 0.0537(8) -0.0021(6) -0.0013(6) -0.0106(7)
    O5 0.0763(11) 0.0476(9) 0.0547(10) -0.0008(9) -0.0065(8) -0.0003(7)
    O6 0.0745(11) 0.0457(9) 0.0439(8) -0.0050(8) 0.0012(7) -0.0021(7)
    O7 0.0823(12) 0.0679(11) 0.0429(8) -0.0218(10) -0.0013(8) 0.0071(8)
    O8 0.0672(11) 0.1192(18) 0.0555(10) -0.0378(12) 0.0127(8) 0.0105(11)
    N1 0.0560(11) 0.0599(12) 0.0452(9) -0.0163(9) 0.0041(8) -0.0123(8)
_geom_special_details
;
All e.s.d.'s (except the e.s.d. in the dihedral angle between two l.s. planes)
are estimated using the full covariance matrix. The cell e.s.d.'s are taken
into account individually in the estimation of e.s.d.'s in distances, angles
and torsion angles; correlations between e.s.d.'s in cell parameters are only
used when they are defined by crystal symmetry. An approximate (isotropic)
treatment of cell e.s.d.'s is used for estimating e.s.d.'s involving l.s.
planes.
;
loop_
    _geom_bond_atom_site_label_1
    _geom_bond_atom_site_label_2
    _geom_bond_site_symmetry_2
    _geom_bond_distance
    _geom_bond_publ_flag
    C11 N1 . 1.462(3) ?
    C11 C9 . 1.468(12) ?
    C11 C18 . 1.540(3) ?
    C11 C12 . 1.638(10) ?
    C1 C2 . 1.370(11) ?
    C1 C10 . 1.406(7) ?
    C1 C12 . 1.490(14) ?
    C2 C3 . 1.419(13) ?
    C2 H2 . 0.9300 ?
    C3 C4 . 1.350(11) ?
    C3 H3 . 0.9300 ?
    C4 C5 . 1.413(11) ?
    C4 H4 . 0.9300 ?
    C7 C6 . 1.324(13) ?
    C7 C8 . 1.42(2) ?
    C7 H7 . 0.9300 ?
    C5 C10 . 1.389(10) ?
    C5 C6 . 1.434(11) ?
    C6 H6 . 0.9300 ?
    C8 C9 . 1.376(13) ?
    C8 H8 . 0.9300 ?
    C9 C10 . 1.419(15) ?
    C12 O1 . 1.181(8) ?
    C1' C10' . 1.329(17) ?
    C1' C2' . 1.42(3) ?
    C1' C12' . 1.51(3) ?
    C2' C3' . 1.47(3) ?
    C2' H2' . 0.9300 ?
    C3' C4' . 1.38(3) ?
    C3' H3' . 0.9300 ?
    C4' C5' . 1.36(2) ?
    C4' H4' . 0.9300 ?
    C5' C6' . 1.45(2) ?
    C5' C10' . 1.48(3) ?
    C7' C6' . 1.30(3) ?
    C7' C8' . 1.42(5) ?
    C7' H7' . 0.9300 ?
    C6' H6' . 0.9300 ?
    C8' C9' . 1.33(3) ?
    C8' H8' . 0.9300 ?
    C9' C10' . 1.35(4) ?
    C12' O1' . 1.23(2) ?
    C13 N1 . 1.463(3) ?
    C13 C14 . 1.582(8) ?
    C13 H13A . 0.9700 ?
    C13 H13B . 0.9700 ?
    C14 C15 . 1.54(3) ?
    C14 H14A . 0.9700 ?
    C14 H14B . 0.9700 ?
    C15 C16 . 1.592(16) ?
    C15 H15A . 0.9700 ?
    C15 H15B . 0.9700 ?
    C14' C15' . 1.55(5) ?
    C14' H14C . 0.9700 ?
    C14' H14D . 0.9700 ?
    C15' C16 . 1.39(4) ?
    C15' H15C . 0.9700 ?
    C15' H15D . 0.9700 ?
    C16 N1 . 1.479(3) ?
    C16 C17 . 1.533(3) ?
    C16 H16 . 0.9800 ?
    C17 C22 . 1.525(3) ?
    C17 C18 . 1.535(3) ?
    C17 H17 . 0.9800 ?
    C18 C19 . 1.498(3) ?
    C18 H18 . 0.9800 ?
    C19 O2 . 1.194(3) ?
    C19 O3 . 1.334(3) ?
    C20 O3 . 1.453(3) ?
    C20 C21 . 1.460(7) ?
    C20 H20A . 0.9700 ?
    C20 H20B . 0.9700 ?
    C21 H21A . 0.9600 ?
    C21 H21B . 0.9600 ?
    C21 H21C . 0.9600 ?
    C22 O4 . 1.429(3) ?
    C22 C26 . 1.508(3) ?
    C22 H22 . 0.9800 ?
    C23 O5 . 1.401(3) ?
    C23 O4 . 1.404(3) ?
    C23 C24 . 1.534(4) ?
    C23 H23 . 0.9800 ?
    C24 O6 . 1.414(3) ?
    C24 C25 . 1.508(4) ?
    C24 H24 . 0.9800 ?
    C25 O8 . 1.418(3) ?
    C25 C26 . 1.541(3) ?
    C25 H25 . 0.9800 ?
    C26 O7 . 1.419(3) ?
    C26 H26 . 0.9800 ?
    C27 O6 . 1.423(3) ?
    C27 O5 . 1.434(3) ?
    C27 C28 . 1.496(4) ?
    C27 C29 . 1.506(4) ?
    C28 H28A . 0.9600 ?
    C28 H28B . 0.9600 ?
    C28 H28C . 0.9600 ?
    C29 H29A . 0.9600 ?
    C29 H29B . 0.9600 ?
    C29 H29C . 0.9600 ?
    C30 O7 . 1.408(3) ?
    C30 O8 . 1.411(3) ?
    C30 C31 . 1.489(5) ?
    C30 C32 . 1.512(5) ?
    C31 H31A . 0.9600 ?
    C31 H31B . 0.9600 ?
    C31 H31C . 0.9600 ?
    C32 H32A . 0.9600 ?
    C32 H32B . 0.9600 ?
    C32 H32C . 0.9600 ?
loop_
    _geom_angle_atom_site_label_1
    _geom_angle_atom_site_label_2
    _geom_angle_atom_site_label_3
    _geom_angle_site_symmetry_1
    _geom_angle_site_symmetry_3
    _geom_angle
    _geom_angle_publ_flag
    N1 C11 C9 . . 118.7(5) ?
    N1 C11 C18 . . 101.73(16) ?
    C9 C11 C18 . . 117.1(5) ?
    N1 C11 C12 . . 107.3(5) ?
    C9 C11 C12 . . 102.3(5) ?
    C18 C11 C12 . . 109.4(4) ?
    C2 C1 C10 . . 120.1(7) ?
    C2 C1 C12 . . 131.6(6) ?
    C10 C1 C12 . . 108.2(6) ?
    C1 C2 C3 . . 116.5(7) ?
    C1 C2 H2 . . 121.7 ?
    C3 C2 H2 . . 121.7 ?
    C4 C3 C2 . . 123.0(6) ?
    C4 C3 H3 . . 118.5 ?
    C2 C3 H3 . . 118.5 ?
    C3 C4 C5 . . 121.5(6) ?
    C3 C4 H4 . . 119.2 ?
    C5 C4 H4 . . 119.2 ?
    C6 C7 C8 . . 122.6(8) ?
    C6 C7 H7 . . 118.7 ?
    C8 C7 H7 . . 118.7 ?
    C10 C5 C4 . . 115.1(7) ?
    C10 C5 C6 . . 116.2(6) ?
    C4 C5 C6 . . 128.8(6) ?
    C7 C6 C5 . . 120.7(7) ?
    C7 C6 H6 . . 119.6 ?
    C5 C6 H6 . . 119.6 ?
    C9 C8 C7 . . 119.5(10) ?
    C9 C8 H8 . . 120.3 ?
    C7 C8 H8 . . 120.3 ?
    C8 C9 C10 . . 117.3(11) ?
    C8 C9 C11 . . 131.6(11) ?
    C10 C9 C11 . . 111.0(5) ?
    C5 C10 C1 . . 123.7(7) ?
    C5 C10 C9 . . 123.7(6) ?
    C1 C10 C9 . . 112.7(7) ?
    O1 C12 C1 . . 129.6(10) ?
    O1 C12 C11 . . 124.9(10) ?
    C1 C12 C11 . . 105.4(4) ?
    C10' C1' C2' . . 127(2) ?
    C10' C1' C12' . . 107.3(19) ?
    C2' C1' C12' . . 126.0(18) ?
    C1' C2' C3' . . 110.9(17) ?
    C1' C2' H2' . . 124.5 ?
    C3' C2' H2' . . 124.5 ?
    C4' C3' C2' . . 122.4(19) ?
    C4' C3' H3' . . 118.8 ?
    C2' C3' H3' . . 118.8 ?
    C5' C4' C3' . . 123.5(19) ?
    C5' C4' H4' . . 118.2 ?
    C3' C4' H4' . . 118.2 ?
    C4' C5' C6' . . 133.3(19) ?
    C4' C5' C10' . . 114.8(18) ?
    C6' C5' C10' . . 111.9(15) ?
    C6' C7' C8' . . 123(2) ?
    C6' C7' H7' . . 118.7 ?
    C8' C7' H7' . . 118.7 ?
    C7' C6' C5' . . 122.8(17) ?
    C7' C6' H6' . . 118.6 ?
    C5' C6' H6' . . 118.6 ?
    C9' C8' C7' . . 118(3) ?
    C9' C8' H8' . . 120.8 ?
    C7' C8' H8' . . 120.9 ?
    C8' C9' C10' . . 122(3) ?
    C1' C10' C9' . . 117(2) ?
    C1' C10' C5' . . 120.3(18) ?
    C9' C10' C5' . . 122.1(18) ?
    O1' C12' C1' . . 127(3) ?
    N1 C13 C14 . . 104.5(3) ?
    N1 C13 H13A . . 110.9 ?
    C14 C13 H13A . . 110.9 ?
    N1 C13 H13B . . 110.9 ?
    C14 C13 H13B . . 110.9 ?
    H13A C13 H13B . . 108.9 ?
    C15 C14 C13 . . 99.4(10) ?
    C15 C14 H14A . . 111.9 ?
    C13 C14 H14A . . 111.9 ?
    C15 C14 H14B . . 111.9 ?
    C13 C14 H14B . . 111.9 ?
    H14A C14 H14B . . 109.6 ?
    C14 C15 C16 . . 99.8(14) ?
    C14 C15 H15A . . 111.8 ?
    C16 C15 H15A . . 111.8 ?
    C14 C15 H15B . . 111.8 ?
    C16 C15 H15B . . 111.8 ?
    H15A C15 H15B . . 109.5 ?
    C15' C14' H14C . . 109.1 ?
    C15' C14' H14D . . 109.1 ?
    H14C C14' H14D . . 107.9 ?
    C16 C15' C14' . . 104(4) ?
    C16 C15' H15C . . 110.9 ?
    C14' C15' H15C . . 110.9 ?
    C16 C15' H15D . . 110.9 ?
    C14' C15' H15D . . 110.9 ?
    H15C C15' H15D . . 108.9 ?
    C15' C16 N1 . . 108(2) ?
    C15' C16 C17 . . 123(2) ?
    N1 C16 C17 . . 105.42(17) ?
    N1 C16 C15 . . 103.3(9) ?
    C17 C16 C15 . . 117.3(9) ?
    C15' C16 H16 . . 100.2 ?
    N1 C16 H16 . . 110.1 ?
    C17 C16 H16 . . 110.1 ?
    C15 C16 H16 . . 110.1 ?
    C22 C17 C16 . . 117.59(17) ?
    C22 C17 C18 . . 110.33(16) ?
    C16 C17 C18 . . 103.26(18) ?
    C22 C17 H17 . . 108.4 ?
    C16 C17 H17 . . 108.4 ?
    C18 C17 H17 . . 108.4 ?
    C19 C18 C17 . . 114.40(18) ?
    C19 C18 C11 . . 113.31(17) ?
    C17 C18 C11 . . 104.64(16) ?
    C19 C18 H18 . . 108.1 ?
    C17 C18 H18 . . 108.1 ?
    C11 C18 H18 . . 108.1 ?
    O2 C19 O3 . . 123.8(2) ?
    O2 C19 C18 . . 125.4(2) ?
    O3 C19 C18 . . 110.7(2) ?
    O3 C20 C21 . . 111.2(3) ?
    O3 C20 H20A . . 109.4 ?
    C21 C20 H20A . . 109.4 ?
    O3 C20 H20B . . 109.4 ?
    C21 C20 H20B . . 109.4 ?
    H20A C20 H20B . . 108.0 ?
    C20 C21 H21A . . 109.5 ?
    C20 C21 H21B . . 109.5 ?
    H21A C21 H21B . . 109.5 ?
    C20 C21 H21C . . 109.5 ?
    H21A C21 H21C . . 109.5 ?
    H21B C21 H21C . . 109.5 ?
    O4 C22 C26 . . 110.34(16) ?
    O4 C22 C17 . . 108.49(17) ?
    C26 C22 C17 . . 114.17(18) ?
    O4 C22 H22 . . 107.9 ?
    C26 C22 H22 . . 107.9 ?
    C17 C22 H22 . . 107.9 ?
    O5 C23 O4 . . 110.12(18) ?
    O5 C23 C24 . . 104.60(19) ?
    O4 C23 C24 . . 114.4(2) ?
    O5 C23 H23 . . 109.2 ?
    O4 C23 H23 . . 109.2 ?
    C24 C23 H23 . . 109.2 ?
    O6 C24 C25 . . 108.0(2) ?
    O6 C24 C23 . . 103.40(19) ?
    C25 C24 C23 . . 116.4(2) ?
    O6 C24 H24 . . 109.6 ?
    C25 C24 H24 . . 109.6 ?
    C23 C24 H24 . . 109.6 ?
    O8 C25 C24 . . 107.5(2) ?
    O8 C25 C26 . . 103.71(17) ?
    C24 C25 C26 . . 114.92(19) ?
    O8 C25 H25 . . 110.1 ?
    C24 C25 H25 . . 110.1 ?
    C26 C25 H25 . . 110.1 ?
    O7 C26 C22 . . 110.37(19) ?
    O7 C26 C25 . . 103.79(17) ?
    C22 C26 C25 . . 111.34(19) ?
    O7 C26 H26 . . 110.4 ?
    C22 C26 H26 . . 110.4 ?
    C25 C26 H26 . . 110.4 ?
    O6 C27 O5 . . 104.34(15) ?
    O6 C27 C28 . . 107.9(2) ?
    O5 C27 C28 . . 109.1(2) ?
    O6 C27 C29 . . 111.6(2) ?
    O5 C27 C29 . . 110.3(2) ?
    C28 C27 C29 . . 113.2(2) ?
    C27 C28 H28A . . 109.5 ?
    C27 C28 H28B . . 109.5 ?
    H28A C28 H28B . . 109.5 ?
    C27 C28 H28C . . 109.5 ?
    H28A C28 H28C . . 109.5 ?
    H28B C28 H28C . . 109.5 ?
    C27 C29 H29A . . 109.5 ?
    C27 C29 H29B . . 109.5 ?
    H29A C29 H29B . . 109.5 ?
    C27 C29 H29C . . 109.5 ?
    H29A C29 H29C . . 109.5 ?
    H29B C29 H29C . . 109.5 ?
    O7 C30 O8 . . 103.7(2) ?
    O7 C30 C31 . . 109.4(3) ?
    O8 C30 C31 . . 107.8(3) ?
    O7 C30 C32 . . 110.3(3) ?
    O8 C30 C32 . . 112.1(3) ?
    C31 C30 C32 . . 113.1(3) ?
    C30 C31 H31A . . 109.5 ?
    C30 C31 H31B . . 109.5 ?
    H31A C31 H31B . . 109.5 ?
    C30 C31 H31C . . 109.5 ?
    H31A C31 H31C . . 109.5 ?
    H31B C31 H31C . . 109.5 ?
    C30 C32 H32A . . 109.5 ?
    C30 C32 H32B . . 109.5 ?
    H32A C32 H32B . . 109.5 ?
    C30 C32 H32C . . 109.5 ?
    H32A C32 H32C . . 109.5 ?
    H32B C32 H32C . . 109.5 ?
    C19 O3 C20 . . 117.6(2) ?
    C23 O4 C22 . . 112.91(17) ?
    C23 O5 C27 . . 109.65(18) ?
    C24 O6 C27 . . 106.59(19) ?
    C30 O7 C26 . . 108.47(18) ?
    C30 O8 C25 . . 107.68(19) ?
    C13 N1 C11 . . 119.48(19) ?
    C13 N1 C16 . . 110.0(2) ?
    C11 N1 C16 . . 111.78(17) ?
loop_
    _geom_torsion_atom_site_label_1
    _geom_torsion_atom_site_label_2
    _geom_torsion_atom_site_label_3
    _geom_torsion_atom_site_label_4
    _geom_torsion_site_symmetry_1
    _geom_torsion_site_symmetry_2
    _geom_torsion_site_symmetry_3
    _geom_torsion_site_symmetry_4
    _geom_torsion
    _geom_torsion_publ_flag
    C10 C1 C2 C3 . . . . 3.7(12) ?
    C12 C1 C2 C3 . . . . 178.6(9) ?
    C1 C2 C3 C4 . . . . -4.1(12) ?
    C2 C3 C4 C5 . . . . 1.2(13) ?
    C3 C4 C5 C10 . . . . 1.9(12) ?
    C3 C4 C5 C6 . . . . -179.0(7) ?
    C8 C7 C6 C5 . . . . 1.0(17) ?
    C10 C5 C6 C7 . . . . -0.2(12) ?
    C4 C5 C6 C7 . . . . -179.3(9) ?
    C6 C7 C8 C9 . . . . 0(2) ?
    C7 C8 C9 C10 . . . . -2(2) ?
    C7 C8 C9 C11 . . . . 179.9(12) ?
    N1 C11 C9 C8 . . . . -69.0(17) ?
    C18 C11 C9 C8 . . . . 53.7(17) ?
    C12 C11 C9 C8 . . . . 173.2(16) ?
    N1 C11 C9 C10 . . . . 113.0(8) ?
    C18 C11 C9 C10 . . . . -124.3(8) ?
    C12 C11 C9 C10 . . . . -4.7(11) ?
    C4 C5 C10 C1 . . . . -2.3(11) ?
    C6 C5 C10 C1 . . . . 178.5(7) ?
    C4 C5 C10 C9 . . . . 177.4(10) ?
    C6 C5 C10 C9 . . . . -1.8(13) ?
    C2 C1 C10 C5 . . . . -0.6(12) ?
    C12 C1 C10 C5 . . . . -176.6(8) ?
    C2 C1 C10 C9 . . . . 179.7(9) ?
    C12 C1 C10 C9 . . . . 3.7(11) ?
    C8 C9 C10 C5 . . . . 3.0(18) ?
    C11 C9 C10 C5 . . . . -178.7(7) ?
    C8 C9 C10 C1 . . . . -177.2(12) ?
    C11 C9 C10 C1 . . . . 1.1(13) ?
    C2 C1 C12 O1 . . . . -5.6(19) ?
    C10 C1 C12 O1 . . . . 169.8(12) ?
    C2 C1 C12 C11 . . . . 178.3(8) ?
    C10 C1 C12 C11 . . . . -6.3(9) ?
    N1 C11 C12 O1 . . . . 64.7(12) ?
    C9 C11 C12 O1 . . . . -169.7(12) ?
    C18 C11 C12 O1 . . . . -44.9(13) ?
    N1 C11 C12 C1 . . . . -119.0(6) ?
    C9 C11 C12 C1 . . . . 6.6(9) ?
    C18 C11 C12 C1 . . . . 131.5(6) ?
    C10' C1' C2' C3' . . . . -4(3) ?
    C12' C1' C2' C3' . . . . -178(2) ?
    C1' C2' C3' C4' . . . . -8(3) ?
    C2' C3' C4' C5' . . . . 14(3) ?
    C3' C4' C5' C6' . . . . 175(2) ?
    C3' C4' C5' C10' . . . . -8(3) ?
    C8' C7' C6' C5' . . . . -1(4) ?
    C4' C5' C6' C7' . . . . 180(2) ?
    C10' C5' C6' C7' . . . . 2(3) ?
    C6' C7' C8' C9' . . . . -3(5) ?
    C7' C8' C9' C10' . . . . 6(5) ?
    C2' C1' C10' C9' . . . . -177(2) ?
    C12' C1' C10' C9' . . . . -2(3) ?
    C2' C1' C10' C5' . . . . 9(3) ?
    C12' C1' C10' C5' . . . . -175.6(18) ?
    C8' C9' C10' C1' . . . . -179(3) ?
    C8' C9' C10' C5' . . . . -5(4) ?
    C4' C5' C10' C1' . . . . -3(3) ?
    C6' C5' C10' C1' . . . . 174.8(19) ?
    C4' C5' C10' C9' . . . . -177(2) ?
    C6' C5' C10' C9' . . . . 1(3) ?
    C10' C1' C12' O1' . . . . -176(3) ?
    C2' C1' C12' O1' . . . . -1(4) ?
    N1 C13 C14 C15 . . . . -38.9(8) ?
    C13 C14 C15 C16 . . . . 46.4(11) ?
    C14' C15' C16 N1 . . . . -2(3) ?
    C14' C15' C16 C17 . . . . -125(2) ?
    C14' C15' C16 C15 . . . . -67(18) ?
    C14 C15 C16 C15' . . . . 79(19) ?
    C14 C15 C16 N1 . . . . -39.1(12) ?
    C14 C15 C16 C17 . . . . -154.6(7) ?
    C15' C16 C17 C22 . . . . -96(2) ?
    N1 C16 C17 C22 . . . . 140.62(19) ?
    C15 C16 C17 C22 . . . . -105.1(10) ?
    C15' C16 C17 C18 . . . . 143(2) ?
    N1 C16 C17 C18 . . . . 18.9(2) ?
    C15 C16 C17 C18 . . . . 133.1(10) ?
    C22 C17 C18 C19 . . . . 75.1(2) ?
    C16 C17 C18 C19 . . . . -158.35(18) ?
    C22 C17 C18 C11 . . . . -160.27(17) ?
    C16 C17 C18 C11 . . . . -33.8(2) ?
    N1 C11 C18 C19 . . . . 160.73(19) ?
    C9 C11 C18 C19 . . . . 29.7(6) ?
    C12 C11 C18 C19 . . . . -86.0(5) ?
    N1 C11 C18 C17 . . . . 35.5(2) ?
    C9 C11 C18 C17 . . . . -95.6(5) ?
    C12 C11 C18 C17 . . . . 148.7(4) ?
    C17 C18 C19 O2 . . . . -1.1(3) ?
    C11 C18 C19 O2 . . . . -120.9(3) ?
    C17 C18 C19 O3 . . . . -179.77(18) ?
    C11 C18 C19 O3 . . . . 60.4(2) ?
    C16 C17 C22 O4 . . . . -42.8(2) ?
    C18 C17 C22 O4 . . . . 75.2(2) ?
    C16 C17 C22 C26 . . . . 80.7(2) ?
    C18 C17 C22 C26 . . . . -161.32(17) ?
    O5 C23 C24 O6 . . . . -18.3(2) ?
    O4 C23 C24 O6 . . . . 102.3(2) ?
    O5 C23 C24 C25 . . . . -136.6(2) ?
    O4 C23 C24 C25 . . . . -16.0(3) ?
    O6 C24 C25 O8 . . . . 163.24(19) ?
    C23 C24 C25 O8 . . . . -81.0(2) ?
    O6 C24 C25 C26 . . . . -81.9(2) ?
    C23 C24 C25 C26 . . . . 33.9(3) ?
    O4 C22 C26 O7 . . . . 66.0(2) ?
    C17 C22 C26 O7 . . . . -56.5(2) ?
    O4 C22 C26 C25 . . . . -48.7(2) ?
    C17 C22 C26 C25 . . . . -171.18(18) ?
    O8 C25 C26 O7 . . . . -3.2(3) ?
    C24 C25 C26 O7 . . . . -120.3(2) ?
    O8 C25 C26 C22 . . . . 115.5(2) ?
    C24 C25 C26 C22 . . . . -1.6(3) ?
    O2 C19 O3 C20 . . . . 2.1(4) ?
    C18 C19 O3 C20 . . . . -179.1(3) ?
    C21 C20 O3 C19 . . . . 83.4(4) ?
    O5 C23 O4 C22 . . . . 81.7(2) ?
    C24 C23 O4 C22 . . . . -35.8(3) ?
    C26 C22 O4 C23 . . . . 70.9(2) ?
    C17 C22 O4 C23 . . . . -163.39(17) ?
    O4 C23 O5 C27 . . . . -125.5(2) ?
    C24 C23 O5 C27 . . . . -2.1(2) ?
    O6 C27 O5 C23 . . . . 21.6(2) ?
    C28 C27 O5 C23 . . . . 136.7(2) ?
    C29 C27 O5 C23 . . . . -98.4(3) ?
    C25 C24 O6 C27 . . . . 156.06(18) ?
    C23 C24 O6 C27 . . . . 32.1(2) ?
    O5 C27 O6 C24 . . . . -33.8(2) ?
    C28 C27 O6 C24 . . . . -149.8(2) ?
    C29 C27 O6 C24 . . . . 85.3(2) ?
    O8 C30 O7 C26 . . . . 33.6(3) ?
    C31 C30 O7 C26 . . . . 148.4(3) ?
    C32 C30 O7 C26 . . . . -86.6(3) ?
    C22 C26 O7 C30 . . . . -138.0(2) ?
    C25 C26 O7 C30 . . . . -18.6(3) ?
    O7 C30 O8 C25 . . . . -35.8(3) ?
    C31 C30 O8 C25 . . . . -151.7(3) ?
    C32 C30 O8 C25 . . . . 83.2(3) ?
    C24 C25 O8 C30 . . . . 146.0(2) ?
    C26 C25 O8 C30 . . . . 23.9(3) ?
    C14 C13 N1 C11 . . . . 145.8(4) ?
    C14 C13 N1 C16 . . . . 14.6(5) ?
    C9 C11 N1 C13 . . . . -24.6(6) ?
    C18 C11 N1 C13 . . . . -154.7(3) ?
    C12 C11 N1 C13 . . . . 90.5(5) ?
    C9 C11 N1 C16 . . . . 105.8(5) ?
    C18 C11 N1 C16 . . . . -24.3(2) ?
    C12 C11 N1 C16 . . . . -139.1(4) ?
    C15' C16 N1 C13 . . . . 6(2) ?
    C17 C16 N1 C13 . . . . 138.8(2) ?
    C15 C16 N1 C13 . . . . 15.1(9) ?
    C15' C16 N1 C11 . . . . -129(2) ?
    C17 C16 N1 C11 . . . . 3.6(2) ?
    C15 C16 N1 C11 . . . . -120.1(9) ?
loop_
    _geom_hbond_atom_site_label_D
    _geom_hbond_atom_site_label_H
    _geom_hbond_atom_site_label_A
    _geom_hbond_site_symmetry_A
    _geom_hbond_distance_DH
    _geom_hbond_distance_HA
    _geom_hbond_distance_DA
    _geom_hbond_angle_DHA
    C4 H4 O8 1_445 0.93 2.37 3.252(9) 157
    C26 H26 O1 1_565 0.98 2.38 3.211(7) 143
_iucr_refine_instructions_details
;
TITL RPPR75B in P2(1)
CELL  0.71073  11.4723   8.9548  15.0543   90.000   96.990   90.000
ZERR     2.00   0.0004   0.0002   0.0005    0.000    0.002    0.000
LATT  -1
SYMM  - X, 1/2 + Y, - Z
SFAC  C    H    O    N
UNIT  64   74   16   2
MERG   3
OMIT     1   0   0
OMIT     0   0   1
OMIT    -1   0   1
SIZE 0.35 0.3 0.4
FMAP   2
PLAN   -10
ACTA
BOND   $H
CONF
L.S.  15
DELU C6 C7
EADP  O1  O1'
EADP  C1  C1'
EADP  C2  C2'
EADP  C3 C3'
EADP  C4 C4'
EADP  C5 C5'
EADP  C6 C6'
EADP  C7 C7'
EADP  C8 C8'
EADP  C9 C9'
EADP  C10 C10'
EADP  C11 C11'
EADP  C12 C12'
EXYZ  C11 C11'
ISOR 0.01 C3 C4 C5 C6
ISOR 0.01 C3' C4' C5'  C6'
WGHT    0.061600    0.086200
FVAR       0.97150   0.66935
PART    1
C11   1    0.591926    0.146886    0.220331    11.00000    0.04492    0.04927 =
         0.04807   -0.00632   -0.00007   -0.01261
C1    1    0.492157   -0.087420    0.258172    21.00000    0.07026    0.04568 =
         0.04469   -0.00487    0.00567   -0.02006
C2    1    0.454784   -0.225707    0.281520    21.00000    0.12500    0.07383 =
         0.05032    0.00156    0.00921   -0.04362
AFIX  43
H2    2    0.507421   -0.300218    0.302733    21.00000   -1.20000
AFIX   0
C3    1    0.331537   -0.249298    0.271640    21.00000    0.11467    0.09008 =
         0.07945    0.00333    0.02026   -0.06459
AFIX  43
H3    2    0.303633   -0.343941    0.283245    21.00000   -1.20000
AFIX   0
C4    1    0.252952   -0.140573    0.246156    21.00000    0.08779    0.11726 =
         0.09249   -0.00459    0.02167   -0.06078
AFIX  43
H4    2    0.173148   -0.162004    0.241926    21.00000   -1.20000
AFIX   0
C7    1    0.267293    0.261711    0.181753    21.00000    0.04873    0.14359 =
         0.08067    0.01707   -0.00564    0.01191
AFIX  43
H7    2    0.218964    0.343098    0.165597    21.00000   -1.20000
AFIX   0
C5    1    0.289132    0.004965    0.225770    21.00000    0.05720    0.10756 =
         0.05378    0.00336   -0.00004   -0.02818
C6    1    0.218190    0.132961    0.199250    21.00000    0.04708    0.13122 =
         0.07283    0.00764   -0.00515   -0.01194
AFIX  43
H6    2    0.136805    0.125429    0.194291    21.00000   -1.20000
AFIX   0
C8    1    0.390706    0.280516    0.186661    21.00000    0.05053    0.08860 =
         0.06716    0.01460   -0.00690    0.00102
AFIX  43
H8    2    0.422142    0.372816    0.174194    21.00000   -1.20000
AFIX   0
C9    1    0.463524    0.161078    0.210017    21.00000    0.03535    0.06417 =
         0.04965   -0.00159   -0.00560   -0.00200
C10   1    0.409868    0.025048    0.231284    21.00000    0.05073    0.06714 =
         0.03779    0.00701   -0.00540   -0.02093
C12   1    0.611938   -0.021974    0.261159    21.00000    0.05400    0.03847 =
         0.04945   -0.00478   -0.00276    0.00024
O1    3    0.703699   -0.072634    0.290413    21.00000    0.06948    0.04601 =
         0.07830   -0.00761   -0.02067   -0.00041
PART    2
C11'  1    0.591926    0.146886    0.220331    10.00000    0.04492    0.04927 =
         0.04807   -0.00632   -0.00007   -0.01261
C1'   1    0.455879   -0.046899    0.245992   -21.00000    0.07026    0.04568 =
         0.04469   -0.00487    0.00567   -0.02006
C2'   1    0.414138   -0.193240    0.261123   -21.00000    0.12500    0.07383 =
         0.05032    0.00156    0.00921   -0.04362
AFIX  43
H2'   2    0.462035   -0.274650    0.278165   -21.00000   -1.20000
AFIX   0
C3'   1    0.285254   -0.198488    0.246217   -21.00000    0.11467    0.09008 =
         0.07945    0.00333    0.02026   -0.06459
AFIX  43
H3'   2    0.248029   -0.290646    0.247059   -21.00000   -1.20000
AFIX   0
C4'   1    0.217617   -0.072120    0.231060   -21.00000    0.08779    0.11726 =
         0.09249   -0.00459    0.02167   -0.06078
AFIX  43
H4'   2    0.137557   -0.079427    0.235051   -21.00000   -1.20000
AFIX   0
C5'   1    0.261645    0.063371    0.210487   -21.00000    0.05720    0.10756 =
         0.05378    0.00336   -0.00004   -0.02818
C7'   1    0.267958    0.323900    0.169049   -21.00000    0.04873    0.14359 =
         0.08067    0.01707   -0.00564    0.01191
AFIX  43
H7'   2    0.228105    0.411806    0.152184   -21.00000   -1.20000
AFIX   0
C6'   1    0.207594    0.206710    0.185623   -21.00000    0.04708    0.13122 =
         0.07283    0.00764   -0.00515   -0.01194
AFIX  43
H6'   2    0.126286    0.214748    0.181418   -21.00000   -1.20000
AFIX   0
C8'   1    0.392095    0.323055    0.175656   -21.00000    0.05053    0.08860 =
         0.06716    0.01460   -0.00690    0.00102
AFIX  43
H8'   2    0.433125    0.407426    0.161174   -21.00000   -1.20000
AFIX   0
C9'   1    0.448686    0.198222    0.203167   -21.00000    0.03535    0.06417 =
         0.04965   -0.00159   -0.00560   -0.00200
C10'  1    0.391199    0.070497    0.217214   -21.00000    0.05073    0.06714 =
         0.03779    0.00701   -0.00540   -0.02093
C12'  1    0.582987   -0.000150    0.252003   -21.00000    0.05400    0.03847 =
         0.04945   -0.00478   -0.00276    0.00024
O1'   3    0.669990   -0.078921    0.271957   -21.00000    0.06948    0.04601 =
         0.07830   -0.00761   -0.02067   -0.00041
PART    0
EADP  C13 C13'
EADP  C14 C14'
EADP  C15 C15'
EXYZ  C13 C13'
PART    1
C13   1    0.589050    0.117109    0.053171    11.00000    0.08451    0.09514 =
         0.05336   -0.02439    0.00397   -0.02759
AFIX  23
H13A  2    0.505390    0.133531    0.052614    21.00000   -1.20000
H13B  2    0.602161    0.013536    0.038334    21.00000   -1.20000
AFIX   0
C14   1    0.641607    0.225515   -0.014745    21.00000    0.09203    0.13062 =
         0.03641   -0.00929    0.00704   -0.03761
AFIX  23
H14A  2    0.716712    0.190452   -0.029902    21.00000   -1.20000
H14B  2    0.587942    0.239801   -0.069035    21.00000   -1.20000
AFIX   0
C15   1    0.654599    0.368121    0.042836    21.00000    0.11019    0.08691 =
         0.04353    0.01160   -0.02709   -0.02585
AFIX  23
H15A  2    0.579078    0.413065    0.049016    21.00000   -1.20000
H15B  2    0.704906    0.441169    0.018941    21.00000   -1.20000
AFIX   0
PART    2
C13'  1    0.589050    0.117109    0.053171    10.00000    0.08451    0.09514 =
         0.05336   -0.02439    0.00397   -0.02759
AFIX  23
H13C  2    0.623392    0.029958    0.028258   -21.00000   -1.20000
H13D  2    0.507084    0.096758    0.058266   -21.00000   -1.20000
AFIX   0
C14'  1    0.599747    0.237748    0.001716   -21.00000    0.09203    0.13062 =
         0.03641   -0.00929    0.00704   -0.03761
AFIX  23
H14C  2    0.522693    0.280865   -0.015277   -21.00000   -1.20000
H14D  2    0.630836    0.207210   -0.052574   -21.00000   -1.20000
AFIX   0
C15'  1    0.681522    0.357861    0.050066   -21.00000    0.11019    0.08691 =
         0.04353    0.01160   -0.02709   -0.02585
AFIX  23
H15C  2    0.749720    0.374185    0.019023   -21.00000   -1.20000
H15D  2    0.640228    0.451786    0.053630   -21.00000   -1.20000
AFIX   0
PART    0
C16   1    0.714223    0.299286    0.134796    11.00000    0.05026    0.05820 =
         0.04155   -0.00438    0.00141   -0.01478
AFIX  13
H16   2    0.798050    0.281999    0.132006    11.00000   -1.20000
AFIX   0
C17   1    0.696718    0.383197    0.220916    11.00000    0.03892    0.04083 =
         0.04382    0.00206    0.00057   -0.00546
AFIX  13
H17   2    0.629597    0.450776    0.208042    11.00000   -1.20000
AFIX   0
C18   1    0.662658    0.258903    0.283073    11.00000    0.03833    0.03817 =
         0.04440   -0.00252    0.00182   -0.00764
AFIX  13
H18   2    0.734842    0.209371    0.309478    11.00000   -1.20000
AFIX   0
C19   1    0.598027    0.312097    0.357804    11.00000    0.05051    0.04765 =
         0.04903   -0.00224    0.00605   -0.01211
C20   1    0.507567    0.230687    0.483802    11.00000    0.12811    0.09221 =
         0.06540   -0.00079    0.04650   -0.02348
AFIX  23
H20A  2    0.534611    0.324913    0.510636    11.00000   -1.20000
H20B  2    0.522907    0.153292    0.528786    11.00000   -1.20000
AFIX   0
C21   1    0.381477    0.239264    0.455291    11.00000    0.11173    0.20186 =
         0.14055   -0.00556    0.07512   -0.01793
AFIX  33
H21A  2    0.341053    0.260045    0.506120    11.00000   -1.50000
H21B  2    0.354492    0.145829    0.429105    11.00000   -1.50000
H21C  2    0.365976    0.317559    0.411901    11.00000   -1.50000
AFIX   0
C22   1    0.800324    0.472442    0.266586    11.00000    0.04048    0.04022 =
         0.04271   -0.00083    0.00531   -0.00502
AFIX  13
H22   2    0.787503    0.487861    0.329112    11.00000   -1.20000
AFIX   0
C23   1    0.998196    0.437078    0.326796    11.00000    0.04233    0.05423 =
         0.05438   -0.00862    0.00337   -0.00484
AFIX  13
H23   2    1.072293    0.400969    0.308467    11.00000   -1.20000
AFIX   0
C24   1    1.003820    0.607438    0.336871    11.00000    0.05055    0.05842 =
         0.04991   -0.00619    0.00279   -0.02076
AFIX  13
H24   2    1.085877    0.640231    0.342282    11.00000   -1.20000
AFIX   0
C25   1    0.932146    0.696987    0.264986    11.00000    0.06706    0.04730 =
         0.04810   -0.00107    0.01099   -0.02293
AFIX  13
H25   2    0.917299    0.797216    0.287212    11.00000   -1.20000
AFIX   0
C26   1    0.815794    0.623564    0.225444    11.00000    0.05127    0.04510 =
         0.05088    0.00216    0.00823   -0.00653
AFIX  13
H26   2    0.749278    0.688595    0.233768    11.00000   -1.20000
AFIX   0
C27   1    0.989936    0.507392    0.474054    11.00000    0.06900    0.05094 =
         0.04533   -0.00154   -0.00414    0.00074
C28   1    0.896947    0.485612    0.534423    11.00000    0.10018    0.08122 =
         0.06062    0.01694    0.01469    0.01480
AFIX  33
H28A  2    0.916693    0.401273    0.572677    11.00000   -1.50000
H28B  2    0.822796    0.468162    0.499033    11.00000   -1.50000
H28C  2    0.891679    0.573425    0.570297    11.00000   -1.50000
AFIX   0
C29   1    1.111139    0.524666    0.524016    11.00000    0.08213    0.08628 =
         0.07257   -0.00657   -0.02452   -0.00165
AFIX  33
H29A  2    1.129995    0.438110    0.560581    11.00000   -1.50000
H29B  2    1.113429    0.611862    0.561287    11.00000   -1.50000
H29C  2    1.167246    0.535038    0.482024    11.00000   -1.50000
AFIX   0
C30   1    0.916739    0.705827    0.112386    11.00000    0.07332    0.08309 =
         0.05184    0.00565    0.01585   -0.01909
C31   1    0.976775    0.639560    0.039410    11.00000    0.12427    0.16646 =
         0.06565   -0.00122    0.03248    0.01702
AFIX  33
H31A  2    1.037031    0.706288    0.024659    11.00000   -1.50000
H31B  2    0.920634    0.623931   -0.012452    11.00000   -1.50000
H31C  2    1.011361    0.545740    0.058980    11.00000   -1.50000
AFIX   0
C32   1    0.867023    0.859460    0.089853    11.00000    0.14395    0.07951 =
         0.08473    0.02771    0.03077   -0.01964
AFIX  33
H32A  2    0.928644    0.924348    0.075462    11.00000   -1.50000
H32B  2    0.833489    0.898860    0.140351    11.00000   -1.50000
H32C  2    0.807369    0.852720    0.039438    11.00000   -1.50000
AFIX   0
O2    3    0.574244    0.439095    0.371772    11.00000    0.09959    0.05245 =
         0.08759   -0.00749    0.04572   -0.00339
O3    3    0.572051    0.197926    0.408807    11.00000    0.09067    0.06150 =
         0.05540    0.00284    0.02437   -0.01294
O4    3    0.904497    0.385201    0.265936    11.00000    0.04224    0.04466 =
         0.05365   -0.01056   -0.00129   -0.00213
O5    3    0.987139    0.384202    0.412965    11.00000    0.07627    0.04764 =
         0.05468   -0.00029   -0.00652   -0.00080
O6    3    0.957923    0.633059    0.418542    11.00000    0.07453    0.04569 =
         0.04394   -0.00212    0.00115   -0.00504
O7    3    0.827400    0.608700    0.133107    11.00000    0.08229    0.06793 =
         0.04291    0.00712   -0.00126   -0.02184
O8    3    0.997387    0.706362    0.190985    11.00000    0.06722    0.11922 =
         0.05553    0.01047    0.01266   -0.03775
N1    4    0.652511    0.155278    0.140460    11.00000    0.05605    0.05987 =
         0.04525   -0.01233    0.00410   -0.01632
HKLF    4
REM  RPPR75B in P2(1)
REM R1 =  0.0455 for   3469 Fo > 4sig(Fo)  and  0.0741 for all   5039 data
REM    413 parameters refined using     50 restraints
END
WGHT      0.0612      0.1127
REM Highest difference peak  0.237,  deepest hole -0.147,  1-sigma level  0.034
Q1    1   0.9336  0.1008  0.2303  11.00000  0.05    0.24
Q2    1   0.3829 -0.3005  0.2738  11.00000  0.05    0.17
Q3    1   0.5411  0.2579  0.0190  11.00000  0.05    0.16
Q4    1   0.3034 -0.0692  0.2189  11.00000  0.05    0.13
Q5    1   1.0542  0.4193  0.3982  11.00000  0.05    0.13
Q6    1   0.8191  0.5287  0.5124  11.00000  0.05    0.13
Q7    1   1.0830  0.5654  0.5782  11.00000  0.05    0.12
Q8    1   0.3465  0.2079  0.4773  11.00000  0.05    0.12
Q9    1   0.9646  0.5017  0.0654  11.00000  0.05    0.12
Q10   1   1.1792  0.5763  0.4985  11.00000  0.05    0.12
;
