# Supplementary material for: Ethyl (1R,1′S,2′S,7a’R)-2-oxo-1′-[(3aR,5R,5aS,8aS,8bR)-2,2,7,7-tetra­methyl­tetra­hydro-3aH-bis­[1,3]dioxolo[4,5-b:4′,5′-d]pyran-5-yl]-1′,2′,5′,6′,7′,7a’-hexa­hydro-2H-spiro­[acenaphthyl­ene-1,3′-pyrrolizine]-2′-carboxyl­ate
Source: Acta Crystallogr Sect E Struct Rep Online. 2012 Jan 14;68(Pt 2):o382–3. doi: 10.1107/S1600536811055760 (PMC3275060; doi:10.1107/S1600536811055760)
Supplement: Supplementary file 2 [file e-68-0o382-Isup2.hkl]

#
# h,k,l, Fc-squared, Fo-squared, sigma(Fo-squared) and status flag
#
data_I
_shelx_title ' RPPR75B in P2(1)'
_shelx_refln_list_code          4
_shelx_F_calc_maximum      109.83
_exptl_crystal_F_000       600.00
_reflns_d_resolution_high  0.6954
 
loop_
 _symmetry_equiv_pos_as_xyz
 'x, y, z'
 '-x, y+1/2, -z'
 
_cell_length_a    11.4723
_cell_length_b     8.9548
_cell_length_c    15.0543
_cell_angle_alpha  90.000
_cell_angle_beta   96.990
_cell_angle_gamma  90.000
 
_shelx_F_squared_multiplier     1.000
 
loop_
 _refln_index_h
 _refln_index_k
 _refln_index_l
 _refln_F_squared_calc
 _refln_F_squared_meas
 _refln_F_squared_sigma
 _refln_observed_status
   2   0   0     4242.77     4324.59     45.16 o
   3   0   0     4866.10     4855.68     48.33 o
   4   0   0        6.66        6.15      0.43 o
   5   0   0     1279.48     1262.53     16.09 o
   6   0   0        0.09       -0.26      0.52 o
   7   0   0      395.73      371.56      6.46 o
   8   0   0        2.54        0.08      0.80 o
   9   0   0       28.43       28.00      1.61 o
  10   0   0      419.09      389.41     11.67 o
  11   0   0       47.34       52.86      4.24 o
  12   0   0       30.43       26.22      3.39 o
  13   0   0        0.60       -0.84      2.18 o
  14   0   0        0.91        0.46      2.45 o
  15   0   0       17.16       19.81      3.93 o
  16   0   0        2.40       -0.20      2.66 o
   1   1   0     3636.43     3329.67     37.66 o
   2   1   0     9771.03     9000.87     58.16 o
   3   1   0      193.70      211.08      2.96 o
   4   1   0       32.52       34.77      0.52 o
   5   1   0      717.78      717.62      6.70 o
   6   1   0      354.84      381.76      4.19 o
   7   1   0      199.91      209.46      3.08 o
   8   1   0        9.45       10.69      0.74 o
   9   1   0       46.36       45.48      1.49 o
  10   1   0       83.94       71.18      2.00 o
  11   1   0       21.20       20.04      2.15 o
  12   1   0        9.83        9.39      1.81 o
  13   1   0        5.19        5.62      2.43 o
  14   1   0        3.34        1.05      1.74 o
  15   1   0        8.14        6.17      1.71 o
  16   1   0        2.77        4.79      1.81 o
   0   2   0     1495.72     1404.18     23.03 o
   1   2   0     2935.14     3062.93     24.48 o
   2   2   0     1166.94     1126.70      7.55 o
   3   2   0      608.42      655.62      4.91 o
   4   2   0        1.44        1.48      0.21 o
   5   2   0     1155.24     1237.20     10.15 o
   6   2   0       40.05       32.80      0.82 o
   7   2   0      140.40      143.52      2.04 o
   8   2   0       22.54       21.91      0.83 o
   9   2   0       19.06       22.47      1.01 o
  10   2   0      121.45      123.26      2.58 o
  11   2   0        0.93       -1.51      1.51 o
  12   2   0        3.31        3.22      1.22 o
  13   2   0        2.84        2.78      1.31 o
  14   2   0        0.20        1.23      1.43 o
  15   2   0        6.34        5.65      2.36 o
  16   2   0        1.97       -0.44      1.91 o
   1   3   0      193.30      187.90      2.59 o
   2   3   0      845.13      856.81      6.97 o
   3   3   0      443.70      472.59      3.47 o
   4   3   0      494.96      547.83      4.43 o
   5   3   0      262.81      265.64      2.30 o
   6   3   0        2.25        0.34      0.30 o
   7   3   0      236.40      238.01      2.75 o
   8   3   0       32.58       32.46      1.04 o
   9   3   0        8.66       11.25      0.90 o
  10   3   0       22.13       23.95      1.40 o
  11   3   0       18.44       14.72      2.17 o
  12   3   0        4.96        4.25      1.27 o
  13   3   0        1.72        2.92      1.37 o
  14   3   0       12.64        7.88      2.01 o
  15   3   0        3.07        3.78      2.03 o
   0   4   0     2826.74     2800.64     45.69 o
   1   4   0      955.09     1021.55     11.11 o
   2   4   0      900.06      934.07      8.59 o
   3   4   0       29.76       24.60      0.53 o
   4   4   0      151.56      146.17      1.32 o
   5   4   0       33.58       29.35      0.69 o
   6   4   0       86.54       84.37      1.18 o
   7   4   0       32.66       31.03      0.81 o
   8   4   0       47.23       38.74      1.65 o
   9   4   0      112.25      113.89      2.41 o
  10   4   0        0.58        0.24      0.79 o
  11   4   0        6.88        3.39      1.40 o
  12   4   0        3.65        4.59      2.29 o
  13   4   0        3.90        5.48      2.66 o
  14   4   0        7.19        9.30      2.03 o
  15   4   0        3.77        6.17      4.89 o
   1   5   0        9.95        6.83      0.47 o
   2   5   0      350.22      374.95      4.09 o
   3   5   0       53.36       50.68      0.89 o
   4   5   0      212.66      212.29      2.26 o
   5   5   0       40.86       45.15      0.91 o
   6   5   0       24.97       21.50      0.58 o
   7   5   0      182.46      189.75      2.22 o
   8   5   0       60.23       64.23      1.65 o
   9   5   0       24.72       26.62      1.53 o
  10   5   0        0.32        0.37      1.23 o
  11   5   0        0.51        0.07      1.36 o
  12   5   0        2.23       -0.77      1.34 o
  13   5   0        8.31        8.66      1.93 o
  14   5   0        4.18        3.11      1.87 o
  15   5   0        4.29        8.24      3.68 o
   0   6   0       58.97       55.14      2.20 o
   1   6   0      100.26       92.29      3.12 o
   2   6   0       71.78       67.76      1.30 o
   3   6   0        6.27        2.79      0.42 o
   4   6   0       16.84       15.52      0.71 o
   5   6   0      269.88      259.91      3.31 o
   6   6   0      134.97      132.24      2.32 o
   7   6   0        6.93        7.58      0.89 o
   8   6   0       24.67       25.98      0.94 o
   9   6   0       21.67       20.89      1.33 o
  10   6   0        2.15        3.71      1.20 o
  11   6   0        1.14       -0.17      1.24 o
  12   6   0        9.73       10.35      1.70 o
  13   6   0        5.28       11.31      1.89 o
  14   6   0        0.93        6.64      1.88 o
   1   7   0       14.80        9.39      1.30 o
   2   7   0       48.69       47.76      1.41 o
   3   7   0       67.80       56.23      1.33 o
   4   7   0      181.49      166.42      2.59 o
   5   7   0        5.87        5.93      0.88 o
   6   7   0        7.64        6.03      0.75 o
   7   7   0       40.78       44.64      1.66 o
   8   7   0       16.53       16.85      1.20 o
   9   7   0        2.58        5.59      2.45 o
  10   7   0        0.78        1.17      2.24 o
  11   7   0        5.52        4.59      1.01 o
  12   7   0        8.64       11.28      1.47 o
  13   7   0        1.67       10.00      3.31 o
   0   8   0       83.84       77.13      6.70 o
   1   8   0      113.47      108.95      3.12 o
   2   8   0        2.37        2.89      0.80 o
   3   8   0       42.00       39.46      1.13 o
   4   8   0        1.42        2.16      0.76 o
   5   8   0       18.60       18.37      1.18 o
   6   8   0       45.07       47.92      1.92 o
   7   8   0        7.33        7.18      1.05 o
   8   8   0        0.10        0.14      2.25 o
   9   8   0        7.40       12.64      2.96 o
  10   8   0        1.81        4.67      2.71 o
  11   8   0        3.90        2.23      2.71 o
  12   8   0        2.23        2.84      3.07 o
   1   9   0       46.38       40.93      1.54 o
   2   9   0       28.21       26.57      1.86 o
   3   9   0        4.54        2.62      1.23 o
   4   9   0       66.05       64.48      2.61 o
   5   9   0       16.92       16.65      1.19 o
   6   9   0        1.63        0.84      0.89 o
   7   9   0        6.85        6.31      1.09 o
   8   9   0       27.13       29.42      4.06 o
   9   9   0        4.79        7.05      3.06 o
  10   9   0        0.46       -1.18      2.54 o
  11   9   0        5.69        8.65      3.52 o
   0  10   0       13.51       17.73      2.97 o
   1  10   0       13.66       10.91      2.36 o
   2  10   0        8.68        8.91      1.54 o
   3  10   0        0.29       -1.17      1.17 o
   4  10   0        4.23        2.00      1.33 o
   5  10   0        3.03       -0.36      1.48 o
   6  10   0        3.25        3.55      2.03 o
   7  10   0        6.65        6.46      3.18 o
   8  10   0        0.22       -2.57      2.63 o
   9  10   0        2.82        3.62      3.13 o
  10  10   0        7.16       11.42      3.86 o
   1  11   0        2.37        1.14      1.80 o
   2  11   0        1.11        0.54      1.36 o
   3  11   0        3.43        0.49      1.42 o
   4  11   0        2.21        2.56      1.54 o
   5  11   0        1.54        4.26      1.53 o
   6  11   0        5.55        8.13      3.17 o
   7  11   0        4.16        5.34      3.27 o
   8  11   0        0.53        7.19      3.23 o
   0  12   0        6.21        9.53      3.19 o
   1  12   0        6.82       11.54      2.23 o
   2  12   0        0.60        0.96      3.69 o
   3  12   0        0.61        1.90      1.63 o
   4  12   0        1.17        1.09      2.02 o
   5  12   0        0.70        1.93      3.53 o
 -16   0   1        0.01        1.21      3.25 o
 -15   0   1        2.01       -0.02      2.78 o
 -14   0   1        0.82        4.48      2.71 o
 -13   0   1        9.90       12.70      2.96 o
 -12   0   1       19.42       14.66      2.75 o
 -11   0   1        4.27        3.99      1.55 o
 -10   0   1       51.71       46.36      3.29 o
  -9   0   1       95.73       88.12      2.67 o
  -8   0   1       77.59       79.59      3.17 o
  -7   0   1      361.68      358.14      6.23 o
  -6   0   1       70.53       76.04      2.01 o
  -5   0   1      197.59      147.81      2.54 o
  -4   0   1     1346.56     1288.62     16.79 o
  -3   0   1     2049.33     2229.93     27.78 o
  -2   0   1     8787.10     8183.05    102.03 o
   1   0   1     1517.52     1395.19     36.04 o
   2   0   1     2954.89     2832.21     30.98 o
   3   0   1     2118.38     2103.23     21.01 o
   4   0   1       73.42       97.98      1.78 o
   5   0   1      478.28      497.42      9.35 o
   6   0   1      169.33      175.45      5.25 o
   7   0   1       12.71       14.50      1.28 o
   8   0   1        2.16        1.14      0.93 o
   9   0   1      571.76      528.20     11.08 o
  10   0   1        0.77        2.80      2.18 o
  11   0   1        0.02        0.77      1.95 o
  12   0   1        2.27        2.35      2.29 o
  13   0   1        6.88       10.64      2.87 o
  14   0   1        0.34        3.01      2.37 o
  15   0   1        1.44       -2.68      2.68 o
  16   0   1        5.11        6.92      3.67 o
 -16   1   1       19.55       31.57      6.06 o
 -15   1   1        2.81        4.66      1.67 o
 -14   1   1        4.30        1.68      1.83 o
 -13   1   1       11.91       16.72      1.69 o
 -12   1   1        5.70        5.70      1.72 o
 -11   1   1       54.72       47.41      2.40 o
 -10   1   1        7.69        7.87      1.02 o
  -9   1   1       27.46       27.10      1.08 o
  -8   1   1       51.48       47.03      1.19 o
  -7   1   1       22.03       22.20      0.88 o
  -6   1   1      127.30      140.00      1.92 o
  -5   1   1      144.68      171.91      1.80 o
  -4   1   1      244.34      239.58      2.14 o
  -3   1   1      238.61      240.40      2.12 o
  -2   1   1     4687.67     4475.28     31.09 o
  -1   1   1    12063.72    10193.50     94.66 o
   0   1   1      799.94      702.90     19.80 o
   1   1   1    11227.19     9658.39    123.39 o
   2   1   1      578.22      581.64      4.62 o
   3   1   1     1841.56     1876.08     15.01 o
   4   1   1     2483.22     2569.34     20.88 o
   5   1   1     1055.01     1125.16      9.45 o
   6   1   1     1264.83     1316.73     11.71 o
   7   1   1        3.14        1.20      0.48 o
   8   1   1        3.59        3.11      0.63 o
   9   1   1       42.90       42.43      1.64 o
  10   1   1       85.34       79.72      4.31 o
  11   1   1       57.29       57.95      3.09 o
  12   1   1        8.54        9.46      1.87 o
  13   1   1        4.64        3.48      1.70 o
  14   1   1        0.64        1.15      2.18 o
  15   1   1        1.81        5.83      2.25 o
  16   1   1        8.30        9.43      2.00 o
 -16   2   1        1.43        1.74      2.91 o
 -15   2   1        6.02       11.23      2.24 o
 -14   2   1       16.28       16.04      1.95 o
 -13   2   1        1.20        0.64      1.24 o
 -12   2   1        8.64       11.05      1.43 o
 -11   2   1      152.86      155.76      3.43 o
 -10   2   1       39.80       39.97      1.56 o
  -9   2   1       41.94       41.23      1.31 o
  -8   2   1       45.37       44.81      1.09 o
  -7   2   1       49.90       48.18      0.86 o
  -6   2   1      142.47      161.68      1.71 o
  -5   2   1      333.91      300.19      2.84 o
  -4   2   1      729.95      733.48      5.85 o
  -3   2   1       41.58       35.46      0.48 o
  -2   2   1      173.54      143.54      1.17 o
  -1   2   1     4072.73     3851.29     32.57 o
   0   2   1     2072.05     2073.31     16.84 o
   1   2   1     1485.73     1426.52     10.02 o
   2   2   1      583.09      592.97      4.43 o
   3   2   1      528.20      480.82      3.38 o
   4   2   1      705.27      765.48      5.80 o
   5   2   1      348.73      346.63      2.90 o
   6   2   1      382.76      394.93      3.52 o
   7   2   1       37.28       40.82      0.86 o
   8   2   1       78.17       79.49      1.53 o
   9   2   1       59.63       55.39      1.64 o
  10   2   1       27.88       26.69      1.43 o
  11   2   1       26.58       24.22      1.74 o
  12   2   1       10.25        8.80      1.36 o
  13   2   1        3.66        5.13      1.41 o
  14   2   1       11.74       10.34      1.71 o
  15   2   1        6.61       12.20      1.96 o
  16   2   1        1.78        0.48      2.52 o
 -15   3   1        0.99       -1.61      1.61 o
 -14   3   1        1.32        1.14      1.67 o
 -13   3   1        8.26        9.03      1.52 o
 -12   3   1        5.16        3.57      1.24 o
 -11   3   1        4.22        2.78      1.19 o
 -10   3   1       83.89       80.39      2.30 o
  -9   3   1      169.68      160.96      3.44 o
  -8   3   1       11.89       12.81      0.59 o
  -7   3   1       78.77       76.39      1.27 o
  -6   3   1      233.29      266.96      2.66 o
  -5   3   1       39.99       46.11      0.75 o
  -4   3   1       69.57       80.65      0.90 o
  -3   3   1      444.22      445.73      3.30 o
  -2   3   1      272.63      257.56      2.60 o
  -1   3   1      930.48     1020.44      8.78 o
   0   3   1      996.80     1012.36      9.29 o
   1   3   1     1309.12     1441.37     11.10 o
   2   3   1     1849.65     1928.57     13.93 o
   3   3   1     1246.88     1294.84      8.75 o
   4   3   1      134.18      119.33      1.19 o
   5   3   1      157.26      186.62      1.77 o
   6   3   1      139.65      164.56      1.78 o
   7   3   1        0.30       -0.36      0.36 o
   8   3   1       19.60       17.76      0.72 o
   9   3   1       87.19       79.46      2.39 o
  10   3   1       91.43       85.75      2.56 o
  11   3   1        7.45        7.08      1.26 o
  12   3   1        7.01       11.41      1.53 o
  13   3   1       10.13        7.24      1.50 o
  14   3   1        5.89        9.49      2.09 o
  15   3   1        0.93        0.26      1.85 o
 -15   4   1        0.24        0.07      4.05 o
 -14   4   1        1.32        2.83      1.77 o
 -13   4   1        3.43        1.75      1.64 o
 -12   4   1        0.37        0.24      1.53 o
 -11   4   1        5.72        6.33      1.79 o
 -10   4   1        4.91        5.86      0.97 o
  -9   4   1      144.97      126.11      2.52 o
  -8   4   1       64.32       62.96      1.21 o
  -7   4   1       40.70       41.80      0.97 o
  -6   4   1      105.22      104.72      1.36 o
  -5   4   1       71.86       71.56      0.93 o
  -4   4   1      492.52      487.36      3.84 o
  -3   4   1      780.23      764.61      6.35 o
  -2   4   1      275.87      306.97      3.10 o
  -1   4   1     1332.39     1402.97     13.73 o
   0   4   1      719.10      719.04      7.34 o
   1   4   1     1175.80     1182.38     11.67 o
   2   4   1      304.80      294.10      2.62 o
   3   4   1      321.00      307.30      2.64 o
   4   4   1       69.96       60.40      0.74 o
   5   4   1       99.93       97.64      1.06 o
   6   4   1       52.54       52.74      1.00 o
   7   4   1      143.33      147.87      1.84 o
   8   4   1       86.37       91.29      1.86 o
   9   4   1       23.65       20.19      1.16 o
  10   4   1        1.26       -0.53      0.98 o
  11   4   1        0.08       -0.11      1.30 o
  12   4   1        4.27        5.62      1.62 o
  13   4   1        1.79        2.19      1.67 o
  14   4   1        0.92        3.19      1.81 o
  15   4   1        0.24        0.34      1.70 o
 -15   5   1        8.29       11.31      2.20 o
 -14   5   1        0.75       -0.78      1.68 o
 -13   5   1        9.46       12.44      3.01 o
 -12   5   1        0.38        0.15      1.44 o
 -11   5   1       21.26       24.46      4.37 o
 -10   5   1       15.16       16.63      2.27 o
  -9   5   1       29.45       25.28      1.18 o
  -8   5   1       42.16       43.24      1.25 o
  -7   5   1      104.74      105.53      1.75 o
  -6   5   1       26.11       26.32      0.64 o
  -5   5   1      138.69      136.26      1.59 o
  -4   5   1       13.74       16.79      0.65 o
  -3   5   1      194.38      208.89      2.33 o
  -2   5   1       81.09       83.61      1.30 o
  -1   5   1      104.07      109.57      1.50 o
   0   5   1      107.34      111.04      2.12 o
   1   5   1      337.64      352.00      4.66 o
   2   5   1      128.87      146.01      1.73 o
   3   5   1       10.25       10.07      0.65 o
   4   5   1      127.02      124.06      1.71 o
   5   5   1      319.37      332.20      3.38 o
   6   5   1       15.41       14.79      0.52 o
   7   5   1       96.11       92.84      1.49 o
   8   5   1       14.08       15.12      0.87 o
   9   5   1        9.73        9.90      1.71 o
  10   5   1        6.53        3.38      1.43 o
  11   5   1       10.73        8.48      2.86 o
  12   5   1        6.13        5.43      2.27 o
  13   5   1        5.37        4.35      1.77 o
  14   5   1        0.94        0.87      1.96 o
 -14   6   1       14.29       19.04      2.27 o
 -13   6   1        3.15        2.49      1.61 o
 -12   6   1        4.60        1.49      2.13 o
 -11   6   1        0.24       -1.15      1.20 o
 -10   6   1        1.54       -0.33      1.12 o
  -9   6   1        3.46        2.13      0.71 o
  -8   6   1       37.33       36.00      1.16 o
  -7   6   1        8.89       10.47      1.03 o
  -6   6   1      109.62      118.17      2.16 o
  -5   6   1       55.52       52.47      1.11 o
  -4   6   1      292.92      281.56      3.41 o
  -3   6   1        1.72        1.48      0.34 o
  -2   6   1       50.77       44.44      1.04 o
  -1   6   1      123.09      132.32      2.94 o
   0   6   1        3.59        5.30      0.71 o
   1   6   1       75.79       75.59      2.14 o
   2   6   1       72.84       67.96      2.25 o
   3   6   1      170.04      148.31      1.81 o
   4   6   1       76.79       79.63      1.44 o
   5   6   1       10.87        9.48      0.74 o
   6   6   1      255.91      247.01      3.57 o
   7   6   1       26.80       21.95      1.45 o
   8   6   1       28.00       26.53      1.10 o
   9   6   1        5.60        3.68      1.10 o
  10   6   1        0.73       -0.37      1.13 o
  11   6   1        1.73        1.22      2.83 o
  12   6   1        3.78        6.04      3.55 o
  13   6   1        0.20        1.19      1.54 o
  14   6   1       10.38       16.26      2.21 o
 -13   7   1        1.59        1.73      1.44 o
 -12   7   1       17.31       18.37      1.67 o
 -11   7   1        0.29       -0.83      0.83 o
 -10   7   1        0.39        0.50      2.00 o
  -9   7   1        1.79        1.81      1.22 o
  -8   7   1       34.66       36.90      1.80 o
  -7   7   1       51.72       49.55      2.01 o
  -6   7   1       39.16       34.15      1.46 o
  -5   7   1      120.08      119.28      2.16 o
  -4   7   1       37.58       37.83      1.16 o
  -3   7   1      284.99      285.33      3.82 o
  -2   7   1       90.24       87.52      2.04 o
  -1   7   1       52.51       47.37      1.92 o
   0   7   1       36.51       32.54      1.40 o
   1   7   1       43.09       43.99      1.85 o
   2   7   1       19.53       21.49      0.79 o
   3   7   1        4.37        6.07      0.92 o
   4   7   1       91.32       86.84      2.11 o
   5   7   1      137.82      140.07      2.37 o
   6   7   1       22.16       22.90      1.05 o
   7   7   1        3.35        3.55      1.05 o
   8   7   1        8.59       12.22      1.37 o
   9   7   1        7.92        8.56      1.62 o
  10   7   1        4.89        7.27      2.59 o
  11   7   1        0.57        0.80      1.64 o
  12   7   1        3.28       13.88      3.27 o
  13   7   1        1.54        0.84      2.29 o
 -12   8   1        2.31        0.83      2.65 o
 -11   8   1       12.62       14.41      3.36 o
 -10   8   1        2.77        6.91      2.66 o
  -9   8   1        2.33       -1.48      2.10 o
  -8   8   1        1.72        0.74      1.06 o
  -7   8   1        1.19        1.89      1.01 o
  -6   8   1       23.73       26.37      1.41 o
  -5   8   1       28.50       30.33      1.18 o
  -4   8   1       51.85       56.02      1.77 o
  -3   8   1       30.40       29.22      0.83 o
  -2   8   1       64.44       61.60      1.83 o
  -1   8   1      207.90      212.97      4.55 o
   0   8   1        2.82        4.71      1.26 o
   1   8   1       57.55       55.67      1.70 o
   2   8   1       15.84       15.91      1.43 o
   3   8   1       14.64       16.08      0.84 o
   4   8   1      101.53      105.25      2.40 o
   5   8   1        3.19        2.64      1.12 o
   6   8   1        3.76        4.06      0.93 o
   7   8   1       12.02       11.49      0.97 o
   8   8   1       10.72       11.04      1.56 o
   9   8   1        3.31        6.80      2.71 o
  10   8   1        1.92        1.11      2.82 o
  11   8   1        1.68        3.39      2.81 o
  12   8   1        4.20        7.67      3.36 o
 -11   9   1        5.66        6.31      3.26 o
 -10   9   1        2.52        6.08      3.08 o
  -9   9   1        0.72        4.08      2.78 o
  -8   9   1        0.16       -1.36      1.40 o
  -7   9   1        4.08        2.61      1.23 o
  -6   9   1       13.73       15.16      1.41 o
  -5   9   1        8.42        9.40      1.03 o
  -4   9   1       11.42       12.96      0.72 o
  -3   9   1       29.63       31.14      1.95 o
  -2   9   1       31.35       35.52      1.54 o
  -1   9   1       30.07       25.85      1.40 o
   0   9   1       77.63       73.12      3.27 o
   1   9   1        6.07        7.01      1.37 o
   2   9   1        4.39        3.85      1.23 o
   3   9   1       10.06       10.37      1.87 o
   4   9   1        4.06        3.38      0.92 o
   5   9   1       26.15       28.66      1.41 o
   6   9   1       12.34       14.35      1.41 o
   7   9   1        7.57        6.33      1.32 o
   8   9   1       10.09       15.56      2.19 o
   9   9   1        2.12        2.53      2.59 o
  10   9   1        2.45       -0.40      2.72 o
  11   9   1       11.52       16.05      4.03 o
 -10  10   1        2.81        1.58      3.10 o
  -9  10   1        0.38        3.18      3.19 o
  -8  10   1        4.37        4.80      1.86 o
  -7  10   1        3.38        4.35      3.27 o
  -6  10   1        1.46        0.63      1.57 o
  -5  10   1        8.04        9.14      1.92 o
  -4  10   1        0.93        1.23      1.26 o
  -3  10   1        5.48        7.88      1.43 o
  -2  10   1       16.69       18.37      1.80 o
  -1  10   1        3.46        2.03      1.49 o
   0  10   1        5.37        3.64      2.43 o
   1  10   1        0.45       -1.08      1.08 o
   2  10   1        2.32        2.61      1.31 o
   3  10   1        1.40        1.77      1.28 o
   4  10   1        3.27        0.53      1.33 o
   5  10   1        1.17       -1.51      1.61 o
   6  10   1        3.19        5.77      3.90 o
   7  10   1        2.40        4.92      2.86 o
   8  10   1        2.62        3.22      1.93 o
   9  10   1        3.36        2.59      3.05 o
  10  10   1        6.81       10.20      3.74 o
  -8  11   1        0.28       -2.09      2.89 o
  -7  11   1        3.34        5.36      1.95 o
  -6  11   1        2.62        1.96      5.81 o
  -5  11   1        6.39        9.89      2.09 o
  -4  11   1        2.29        2.17      1.87 o
  -3  11   1        2.04        4.53      1.61 o
  -2  11   1       10.91        9.60      1.99 o
  -1  11   1        1.10        4.12      1.83 o
   0  11   1        3.17        3.63      1.72 o
   1  11   1        0.55       -1.77      1.77 o
   2  11   1        2.45        2.82      1.45 o
   3  11   1        0.47       -1.53      1.96 o
   4  11   1        1.07        1.45      1.99 o
   5  11   1       10.49       12.19      2.40 o
   6  11   1        1.67       -0.94      3.48 o
   7  11   1        0.03        1.77      1.96 o
   8  11   1        1.04        3.08      3.24 o
  -5  12   1        2.07       -0.08      1.94 o
  -4  12   1        0.96       -1.12      1.96 o
  -3  12   1        0.19       -2.44      2.44 o
  -2  12   1       12.56       19.86      3.52 o
  -1  12   1        5.84        1.36      2.83 o
   0  12   1        0.02        1.71      2.56 o
   1  12   1        1.14        2.07      2.88 o
   2  12   1        2.10        4.84      3.07 o
   3  12   1        2.05        1.40      2.15 o
   4  12   1        0.22       -1.29      2.00 o
   5  12   1        0.39       -0.70      3.18 o
 -16   0   2        5.95       10.92      2.28 o
 -15   0   2       15.88       14.69      4.32 o
 -14   0   2        0.83        0.08      2.19 o
 -13   0   2        2.18        2.71      2.41 o
 -12   0   2        7.35        3.22      1.70 o
 -11   0   2        2.77        0.48      1.32 o
 -10   0   2       13.89       11.63      1.37 o
  -9   0   2        0.05       -0.04      0.81 o
  -8   0   2      312.74      286.71      5.44 o
  -7   0   2       48.63       48.27      1.70 o
  -6   0   2      138.94      149.00      3.08 o
  -5   0   2     1409.80     1499.26     29.09 o
  -4   0   2     1484.38     1580.64     17.52 o
  -3   0   2       69.84       72.43      1.16 o
  -2   0   2      755.68      707.85      7.17 o
  -1   0   2      988.73      964.25     10.52 o
   0   0   2     9446.20     8436.32    299.44 o
   1   0   2     2121.68     2055.45     58.99 o
   2   0   2     7287.22     6774.56     82.49 o
   3   0   2      384.76      415.21      5.53 o
   4   0   2        6.24        6.40      0.52 o
   5   0   2     1320.77     1342.36     17.62 o
   6   0   2        7.44       13.73      0.94 o
   7   0   2       15.37       19.85      1.47 o
   8   0   2       14.43       13.78      1.13 o
   9   0   2        0.10       -0.67      1.13 o
  10   0   2      225.87      235.26      9.01 o
  11   0   2       31.91       31.78      3.52 o
  12   0   2        0.20        2.51      2.26 o
  13   0   2        6.91        8.47      2.83 o
  14   0   2        1.67        2.74      2.62 o
  15   0   2        4.98       13.06      3.60 o
  16   0   2        0.62        0.20      3.06 o
 -16   1   2        0.39        3.62      1.86 o
 -15   1   2        3.00        4.52      1.57 o
 -14   1   2        1.11        0.84      1.33 o
 -13   1   2        7.74        9.84      1.34 o
 -12   1   2       34.26       30.69      2.22 o
 -11   1   2        3.40        3.12      1.08 o
 -10   1   2       61.04       48.94      1.55 o
  -9   1   2       12.68        9.63      0.81 o
  -8   1   2        8.40        6.76      0.61 o
  -7   1   2       40.15       34.22      0.79 o
  -6   1   2       82.78       95.67      1.49 o
  -5   1   2      974.52      936.14      7.91 o
  -4   1   2      245.53      278.87      2.76 o
  -3   1   2      367.16      337.98      2.83 o
  -2   1   2     4708.38     4583.46     33.26 o
  -1   1   2     2909.86     2891.07     19.95 o
   0   1   2     1333.97     1397.73     10.73 o
   1   1   2     1666.13     1647.69     15.94 o
   2   1   2     1530.14     1556.48     12.66 o
   3   1   2      891.18     1001.56      8.81 o
   4   1   2     2397.26     2486.72     21.39 o
   5   1   2      939.79      977.94      9.35 o
   6   1   2      109.01      128.42      1.75 o
   7   1   2       92.35       94.38      1.48 o
   8   1   2      198.05      199.13      2.96 o
   9   1   2      206.17      202.07      3.84 o
  10   1   2       21.63       18.99      1.57 o
  11   1   2        7.86        4.99      1.64 o
  12   1   2       20.91       20.51      2.28 o
  13   1   2        2.91        1.02      1.93 o
  14   1   2        2.84        4.36      1.98 o
  15   1   2        6.11        5.45      1.98 o
  16   1   2        3.09        4.11      1.83 o
 -16   2   2        1.97        1.35      4.37 o
 -15   2   2       16.92       23.92      2.18 o
 -14   2   2        0.54        0.01      1.33 o
 -13   2   2       16.24       16.41      1.70 o
 -12   2   2       23.02       23.15      1.76 o
 -11   2   2       13.79       11.03      1.23 o
 -10   2   2       46.81       42.04      1.33 o
  -9   2   2       32.10       26.39      1.00 o
  -8   2   2       15.39       18.84      0.61 o
  -7   2   2       33.56       33.40      0.76 o
  -6   2   2      326.51      332.41      3.02 o
  -5   2   2      250.23      247.92      2.57 o
  -4   2   2      281.45      300.89      2.73 o
  -3   2   2       44.24       40.21      0.62 o
  -2   2   2      477.92      436.27      3.93 o
  -1   2   2     3011.98     3108.20     22.49 o
   0   2   2      959.04      890.35      6.93 o
   1   2   2     1387.61     1361.35     11.02 o
   2   2   2      115.69      120.52      1.21 o
   3   2   2      659.18      737.25      5.87 o
   4   2   2      228.34      238.13      2.31 o
   5   2   2     1043.84     1116.84      9.31 o
   6   2   2       16.24       16.10      0.56 o
   7   2   2        4.41        3.57      0.44 o
   8   2   2       20.63       23.66      1.52 o
   9   2   2       80.93       74.84      2.21 o
  10   2   2       30.42       25.23      1.73 o
  11   2   2        7.69        5.42      1.28 o
  12   2   2        2.10        2.37      1.23 o
  13   2   2       13.57       17.82      2.40 o
  14   2   2        3.14        2.42      1.55 o
  15   2   2        2.52        5.43      1.78 o
 -15   3   2        0.14        0.21      1.79 o
 -14   3   2        7.43        4.51      1.81 o
 -13   3   2        1.13       -0.94      1.17 o
 -12   3   2        0.32        0.65      1.15 o
 -11   3   2       51.12       44.70      2.15 o
 -10   3   2       38.40       38.29      1.66 o
  -9   3   2        7.44        7.67      0.60 o
  -8   3   2        7.89       10.15      0.55 o
  -7   3   2       87.12       87.23      1.63 o
  -6   3   2       53.17       58.69      0.99 o
  -5   3   2      463.51      489.82      3.94 o
  -4   3   2      206.25      221.15      2.15 o
  -3   3   2      210.13      207.69      1.97 o
  -2   3   2      618.50      673.59      5.32 o
  -1   3   2      429.18      447.85      4.60 o
   0   3   2        5.36        5.92      0.28 o
   1   3   2      662.30      658.48      5.44 o
   2   3   2      874.86      876.10      6.89 o
   3   3   2      777.74      830.37      6.44 o
   4   3   2       71.92       78.09      0.96 o
   5   3   2      116.06      121.09      1.30 o
   6   3   2       74.65       81.29      1.14 o
   7   3   2      132.00      133.12      1.82 o
   8   3   2       79.00       80.81      1.52 o
   9   3   2       15.11       15.20      1.34 o
  10   3   2        2.13        2.03      0.96 o
  11   3   2        4.43        6.42      1.29 o
  12   3   2        0.30        1.72      1.22 o
  13   3   2        0.48       -1.28      1.28 o
  14   3   2       13.98       18.77      5.21 o
  15   3   2        1.46        0.28      1.88 o
 -15   4   2        5.97        4.65      1.97 o
 -14   4   2        5.68        5.95      1.91 o
 -13   4   2       19.61       19.15      2.21 o
 -12   4   2        5.84        2.53      1.48 o
 -11   4   2        0.22       -0.01      1.26 o
 -10   4   2       17.72       15.85      1.22 o
  -9   4   2       55.84       56.01      1.41 o
  -8   4   2       66.23       59.09      1.20 o
  -7   4   2      162.74      173.21      2.02 o
  -6   4   2      286.14      278.37      2.95 o
  -5   4   2      755.69      820.27      6.62 o
  -4   4   2      483.92      485.75      4.27 o
  -3   4   2      312.01      315.95      3.27 o
  -2   4   2      127.88      124.82      1.40 o
  -1   4   2      641.01      665.76      5.88 o
   0   4   2      390.04      423.91      3.86 o
   1   4   2      489.31      475.33      4.01 o
   2   4   2       88.50      118.26      1.27 o
   3   4   2      184.67      187.42      1.88 o
   4   4   2       73.88       82.64      1.08 o
   5   4   2       39.37       39.33      0.75 o
   6   4   2        2.48        3.73      0.41 o
   7   4   2       37.25       38.94      0.95 o
   8   4   2       17.64       15.18      0.79 o
   9   4   2       34.51       35.84      1.25 o
  10   4   2       58.40       50.05      2.23 o
  11   4   2       22.88       25.02      3.24 o
  12   4   2        0.78       -0.92      1.38 o
  13   4   2        2.54        3.52      1.67 o
  14   4   2        4.69        4.36      1.91 o
  15   4   2        3.28        1.39      1.87 o
 -15   5   2        0.12       -0.46      1.75 o
 -14   5   2       10.96       10.59      2.11 o
 -13   5   2       14.24       17.41      3.39 o
 -12   5   2        2.70        2.22      1.48 o
 -11   5   2       13.36       11.44      3.39 o
 -10   5   2        3.49        3.97      1.37 o
  -9   5   2       37.13       31.99      1.34 o
  -8   5   2      141.79      138.85      2.22 o
  -7   5   2      133.64      122.16      1.88 o
  -6   5   2       30.41       30.78      0.69 o
  -5   5   2        6.88        8.60      0.39 o
  -4   5   2      151.12      151.38      1.77 o
  -3   5   2      153.90      163.86      1.96 o
  -2   5   2      810.90      815.99      7.66 o
  -1   5   2      190.52      201.39      2.21 o
   0   5   2      550.79      574.07      5.98 o
   1   5   2      184.57      181.17      2.02 o
   2   5   2      205.89      200.55      2.06 o
   3   5   2      427.64      461.70      4.34 o
   4   5   2      210.91      205.48      2.27 o
   5   5   2       81.30       80.00      1.11 o
   6   5   2       27.67       25.54      0.71 o
   7   5   2      409.44      394.28      4.72 o
   8   5   2       83.71       76.53      1.78 o
   9   5   2       22.47       17.79      1.46 o
  10   5   2       21.25       25.12      2.00 o
  11   5   2        1.10       -0.74      2.43 o
  12   5   2        3.90        3.33      1.58 o
  13   5   2        4.46        4.91      1.85 o
  14   5   2        3.99        4.86      1.93 o
 -14   6   2        0.24        2.05      1.63 o
 -13   6   2        3.82        4.73      1.72 o
 -12   6   2        3.53        3.97      1.52 o
 -11   6   2        5.71        4.81      1.46 o
 -10   6   2        0.63       -0.17      1.12 o
  -9   6   2       37.01       36.93      1.25 o
  -8   6   2       23.04       20.84      0.90 o
  -7   6   2        9.16        7.15      0.87 o
  -6   6   2      147.45      144.12      2.39 o
  -5   6   2      161.95      152.71      2.45 o
  -4   6   2       41.27       36.30      0.88 o
  -3   6   2      110.04      101.56      1.30 o
  -2   6   2       44.01       47.21      1.26 o
  -1   6   2      106.68      105.73      2.56 o
   0   6   2      166.78      165.51      2.70 o
   1   6   2      261.36      279.54      3.18 o
   2   6   2       50.24       46.96      1.09 o
   3   6   2       25.22       30.35      0.76 o
   4   6   2       63.97       70.20      1.27 o
   5   6   2      288.76      274.65      4.31 o
   6   6   2      170.32      172.86      3.22 o
   7   6   2        2.23        1.32      1.14 o
   8   6   2        2.96        3.95      0.86 o
   9   6   2       28.61       27.66      1.69 o
  10   6   2        3.85        3.04      1.00 o
  11   6   2        5.81        7.90      1.57 o
  12   6   2       15.43       16.19      2.02 o
  13   6   2        0.95        2.26      2.20 o
  14   6   2        0.95        3.44      1.84 o
 -13   7   2        1.91        2.89      1.37 o
 -12   7   2        8.91       10.67      2.14 o
 -11   7   2        1.26        0.30      0.93 o
 -10   7   2        3.64        1.60      2.16 o
  -9   7   2        5.03        3.88      2.70 o
  -8   7   2       13.19       13.76      1.48 o
  -7   7   2       16.19       17.65      1.45 o
  -6   7   2        9.16        7.97      0.87 o
  -5   7   2       44.58       40.82      1.48 o
  -4   7   2       63.85       59.45      1.47 o
  -3   7   2       62.38       55.13      1.18 o
  -2   7   2       73.64       67.16      1.39 o
  -1   7   2       71.24       65.29      1.92 o
   0   7   2      107.20       96.14      2.67 o
   1   7   2        4.41        5.03      0.65 o
   2   7   2       22.67       24.00      1.46 o
   3   7   2      240.08      228.69      3.77 o
   4   7   2      103.56       92.66      2.20 o
   5   7   2        6.62        7.83      0.84 o
   6   7   2       88.29       89.81      2.23 o
   7   7   2        1.69        1.68      1.01 o
   8   7   2        8.62        9.31      1.31 o
   9   7   2        2.68        1.24      1.52 o
  10   7   2        6.23        8.38      1.81 o
  11   7   2        4.65        2.79      1.00 o
  12   7   2        2.50        1.78      1.48 o
  13   7   2        2.32        3.50      1.68 o
 -12   8   2        1.15        1.26      2.56 o
 -11   8   2       11.65       13.27      3.41 o
 -10   8   2        1.92        1.68      2.36 o
  -9   8   2        2.99        3.30      2.84 o
  -8   8   2        6.08        5.34      1.37 o
  -7   8   2        9.02        7.81      1.16 o
  -6   8   2        5.81        5.15      0.86 o
  -5   8   2       35.06       34.28      2.36 o
  -4   8   2      176.38      179.63      2.56 o
  -3   8   2        4.11        4.95      0.51 o
  -2   8   2      190.15      171.81      3.27 o
  -1   8   2       73.68       73.97      2.62 o
   0   8   2       23.56       26.40      1.76 o
   1   8   2      124.33      123.53      2.46 o
   2   8   2       31.57       26.82      1.87 o
   3   8   2       47.42       43.63      1.78 o
   4   8   2        6.11        5.08      1.15 o
   5   8   2       40.11       35.41      1.77 o
   6   8   2        0.84        0.37      1.00 o
   7   8   2        1.42        1.37      1.09 o
   8   8   2       12.48       12.00      1.45 o
   9   8   2       14.48       14.96      2.10 o
  10   8   2        1.23        3.37      2.70 o
  11   8   2        1.33        2.01      2.67 o
  12   8   2        3.16        0.94      2.86 o
 -11   9   2        0.97       -1.57      2.53 o
 -10   9   2        1.42        5.82      2.97 o
  -9   9   2        8.10        4.78      2.92 o
  -8   9   2        2.34        3.90      1.57 o
  -7   9   2        4.33        2.56      1.09 o
  -6   9   2        8.03        5.78      1.13 o
  -5   9   2        6.65        6.15      1.02 o
  -4   9   2       41.61       33.82      1.09 o
  -3   9   2        6.37        9.92      1.16 o
  -2   9   2       27.28       27.62      1.47 o
  -1   9   2       97.91      105.33      5.83 o
   0   9   2       22.29       19.83      1.70 o
   1   9   2        4.82        3.08      2.33 o
   2   9   2       12.15       12.28      1.51 o
   3   9   2       18.61       19.56      1.70 o
   4   9   2        3.94        1.63      1.02 o
   5   9   2       14.70       15.29      1.38 o
   6   9   2       15.21       17.04      2.61 o
   7   9   2       10.61       12.12      1.46 o
   8   9   2        9.09       10.69      2.03 o
   9   9   2       18.35       20.11      3.80 o
  10   9   2        0.15        0.71      2.75 o
  11   9   2        5.06        5.57      3.24 o
 -10  10   2        0.08       -2.52      2.52 o
  -9  10   2        3.53        3.03      2.78 o
  -8  10   2        0.04       -1.52      1.52 o
  -7  10   2        2.33        3.09      4.16 o
  -6  10   2       10.27        8.53      1.92 o
  -5  10   2        3.01        2.08      4.04 o
  -4  10   2        0.24        0.05      1.52 o
  -3  10   2        7.82        7.96      1.81 o
  -2  10   2        3.57        5.41      2.32 o
  -1  10   2        4.85        4.24      1.73 o
   0  10   2        6.14        6.84      2.77 o
   1  10   2        1.32        0.45      1.58 o
   2  10   2        6.51        5.10      1.79 o
   3  10   2        0.55        1.52      2.63 o
   4  10   2        4.27        5.67      2.57 o
   5  10   2       12.60       15.40      2.30 o
   6  10   2        1.29        1.44      1.76 o
   7  10   2        4.05        1.86      1.87 o
   8  10   2        6.22       11.47      3.23 o
   9  10   2        1.38        0.01      1.89 o
  -8  11   2        1.90       -0.19      1.80 o
  -7  11   2        2.76        3.73      3.53 o
  -6  11   2        0.79       -0.19      1.75 o
  -5  11   2        2.05       -0.60      2.86 o
  -4  11   2        0.93       -0.21      1.62 o
  -3  11   2       13.71       19.61      2.43 o
  -2  11   2        0.74       -0.42      2.06 o
  -1  11   2        4.19        3.54      2.62 o
   0  11   2        2.74        2.61      2.56 o
   1  11   2        0.33       -1.28      2.07 o
   2  11   2        1.91        1.26      3.89 o
   3  11   2        3.17        1.24      1.89 o
   4  11   2        5.51        6.22      2.19 o
   5  11   2        0.02       -0.56      2.18 o
   6  11   2        2.98        4.98      4.42 o
   7  11   2        3.26        2.48      6.29 o
   8  11   2        0.13        2.22      2.17 o
  -5  12   2        0.43       -1.05      1.94 o
  -4  12   2        1.14        2.01      2.69 o
  -3  12   2        6.90       12.28      3.33 o
  -2  12   2        6.55        7.91      3.13 o
  -1  12   2        7.01       13.09      3.37 o
   0  12   2        0.92        1.02      2.70 o
   1  12   2        3.15        4.01      2.92 o
   2  12   2        0.46        0.82      2.69 o
   3  12   2        0.76       -0.37      2.91 o
   4  12   2        3.20        5.78      2.37 o
   5  12   2        1.92        0.91      2.22 o
 -16   0   3        1.05        0.43      1.95 o
 -15   0   3        0.23        0.90      1.63 o
 -14   0   3        0.79       -0.26      1.48 o
 -13   0   3        1.36        2.67      1.76 o
 -12   0   3       13.50       11.87      3.11 o
 -11   0   3        2.53        1.19      1.37 o
 -10   0   3       30.97       32.76      1.83 o
  -9   0   3       18.43       18.84      1.38 o
  -8   0   3      342.10      327.15      6.01 o
  -7   0   3       29.66       27.48      1.36 o
  -6   0   3        7.87       10.60      1.07 o
  -5   0   3      564.90      606.60     17.53 o
  -4   0   3      436.11      505.56      7.90 o
  -3   0   3       65.33       68.15      1.04 o
  -2   0   3     2538.69     2670.72     24.36 o
  -1   0   3     1752.50     1782.94     19.11 o
   0   0   3     1999.71     2099.41     29.84 o
   1   0   3      434.96      394.93      5.18 o
   2   0   3      102.96      111.46      2.01 o
   3   0   3     2942.13     2888.52     35.29 o
   4   0   3      581.66      520.10      8.04 o
   5   0   3     1115.48     1061.00     15.67 o
   6   0   3       14.38       15.92      0.68 o
   7   0   3       29.72       26.48      1.37 o
   8   0   3       60.81       69.74      2.72 o
   9   0   3      270.72      268.40      8.07 o
  10   0   3        6.49        8.46      3.46 o
  11   0   3       10.39        4.87      2.38 o
  12   0   3       18.10       20.58      3.05 o
  13   0   3        0.25        1.08      2.38 o
  14   0   3        1.73        0.71      2.78 o
  15   0   3        1.54       -2.64      2.64 o
 -16   1   3       13.25       20.61      2.26 o
 -15   1   3        1.15        2.84      1.58 o
 -14   1   3        5.08        4.51      1.45 o
 -13   1   3        6.55        5.58      1.13 o
 -12   1   3        5.71        4.99      1.05 o
 -11   1   3       36.50       34.40      1.51 o
 -10   1   3        1.07       -0.06      0.58 o
  -9   1   3       18.69       19.09      0.88 o
  -8   1   3        5.37        5.95      0.45 o
  -7   1   3       53.14       55.04      0.94 o
  -6   1   3      162.32      188.66      2.53 o
  -5   1   3      561.16      564.49      5.72 o
  -4   1   3      699.41      740.39      6.27 o
  -3   1   3     3684.40     3725.78     26.76 o
  -2   1   3      419.23      446.55      3.13 o
  -1   1   3     1889.03     1914.12     12.26 o
   0   1   3     2567.87     2699.93     20.58 o
   1   1   3     7377.26     7245.80     62.44 o
   2   1   3     1355.06     1441.95     19.06 o
   3   1   3      261.47      235.61      2.54 o
   4   1   3     1833.09     1963.65     17.05 o
   5   1   3      403.20      395.61      4.15 o
   6   1   3       23.80       19.03      0.72 o
   7   1   3      444.22      446.15      4.49 o
   8   1   3       48.04       47.30      1.05 o
   9   1   3       45.53       49.38      2.08 o
  10   1   3       18.44       18.45      4.70 o
  11   1   3        3.24        2.04      1.52 o
  12   1   3        0.93        0.47      1.45 o
  13   1   3       10.23       11.12      2.15 o
  14   1   3       10.13       12.92      2.64 o
  15   1   3        0.85        1.49      1.62 o
 -16   2   3        2.63        1.14      1.94 o
 -15   2   3        1.49        3.53      1.61 o
 -14   2   3        6.73        4.44      1.56 o
 -13   2   3        0.94        0.14      1.46 o
 -12   2   3       11.63       15.08      1.37 o
 -11   2   3       52.89       51.81      1.85 o
 -10   2   3        5.87        4.34      0.84 o
  -9   2   3       33.89       31.64      1.18 o
  -8   2   3       70.83       74.31      1.20 o
  -7   2   3       17.56       15.16      0.62 o
  -6   2   3       27.22       24.98      0.64 o
  -5   2   3      295.44      310.03      4.49 o
  -4   2   3      391.68      358.48      3.42 o
  -3   2   3       29.52       30.18      0.53 o
  -2   2   3       34.06       37.40      0.49 o
  -1   2   3       10.88        9.12      0.22 o
   0   2   3     2013.11     2003.67     16.08 o
   1   2   3     1062.70     1060.87      9.15 o
   2   2   3       42.98       39.09      0.64 o
   3   2   3      501.03      525.43      4.54 o
   4   2   3     1294.26     1332.13     10.96 o
   5   2   3       53.15       57.05      1.38 o
   6   2   3       80.34       79.47      1.92 o
   7   2   3       56.87       59.82      1.14 o
   8   2   3       20.67       20.72      0.85 o
   9   2   3       52.27       47.93      1.66 o
  10   2   3       17.04       19.15      2.05 o
  11   2   3        0.35       -1.28      1.37 o
  12   2   3        6.41        4.46      1.29 o
  13   2   3        6.38        7.39      2.61 o
  14   2   3        6.40        4.41      2.10 o
  15   2   3        4.10        3.76      1.69 o
 -15   3   3        5.33        8.54      2.02 o
 -14   3   3        4.19        0.61      3.21 o
 -13   3   3        8.50       11.72      1.58 o
 -12   3   3       16.96       19.44      1.68 o
 -11   3   3        4.41        2.55      1.18 o
 -10   3   3       16.31       15.54      1.11 o
  -9   3   3       10.97       12.42      0.69 o
  -8   3   3       44.96       42.89      0.97 o
  -7   3   3      114.22      118.48      1.57 o
  -6   3   3      132.23      145.06      1.62 o
  -5   3   3       54.98       56.17      0.90 o
  -4   3   3      930.97      946.94      8.39 o
  -3   3   3      220.52      215.65      2.19 o
  -2   3   3      592.91      610.83      5.15 o
  -1   3   3     1131.89     1149.54      8.88 o
   0   3   3      182.38      186.63      1.71 o
   1   3   3      462.23      486.38      4.14 o
   2   3   3      833.41      861.25      6.79 o
   3   3   3      310.08      339.24      2.88 o
   4   3   3      422.62      441.65      3.56 o
   5   3   3       33.54       33.91      0.73 o
   6   3   3       60.79       63.65      1.03 o
   7   3   3       15.15       13.46      0.66 o
   8   3   3       14.76       12.44      0.70 o
   9   3   3       16.22       17.41      0.88 o
  10   3   3        6.80        6.60      1.26 o
  11   3   3        0.20       -0.64      1.03 o
  12   3   3        3.23        4.02      1.31 o
  13   3   3       10.78       11.97      2.03 o
  14   3   3        0.32        0.67      1.82 o
  15   3   3        0.04       -0.87      1.77 o
 -15   4   3        0.54       -2.16      2.16 o
 -14   4   3        7.61        4.59      1.88 o
 -13   4   3        0.85        3.06      1.65 o
 -12   4   3        6.40        6.79      1.61 o
 -11   4   3       32.56       29.68      2.15 o
 -10   4   3        7.20        7.97      1.05 o
  -9   4   3      139.81      133.63      2.24 o
  -8   4   3      107.69      101.60      1.54 o
  -7   4   3        8.83        7.78      0.50 o
  -6   4   3      445.84      461.94      4.74 o
  -5   4   3       90.12       81.06      1.08 o
  -4   4   3      266.92      280.29      2.53 o
  -3   4   3       85.36      108.45      1.20 o
  -2   4   3      394.55      421.72      3.91 o
  -1   4   3      471.26      479.81      5.03 o
   0   4   3      183.00      175.97      2.09 o
   1   4   3      875.07      946.38      8.26 o
   2   4   3      693.58      696.62      6.23 o
   3   4   3      327.28      345.03      2.98 o
   4   4   3      129.39      119.10      1.24 o
   5   4   3       20.79       22.65      0.58 o
   6   4   3      147.97      155.00      1.79 o
   7   4   3      295.86      296.42      2.95 o
   8   4   3      116.49      111.34      1.78 o
   9   4   3      105.21      107.79      2.44 o
  10   4   3       64.68       65.60      2.53 o
  11   4   3        3.03        2.99      1.41 o
  12   4   3        1.92        1.96      1.47 o
  13   4   3        0.80        0.31      1.56 o
  14   4   3        2.25        2.09      3.20 o
  15   4   3        0.02       -1.30      1.90 o
 -15   5   3        2.68        4.21      1.89 o
 -14   5   3        2.18        2.43      2.72 o
 -13   5   3       16.21       19.20      2.23 o
 -12   5   3        7.23        7.40      2.68 o
 -11   5   3       10.29       12.39      1.75 o
 -10   5   3       23.34       21.64      1.88 o
  -9   5   3       12.09       12.89      1.86 o
  -8   5   3        1.04        0.60      0.82 o
  -7   5   3       56.33       58.52      1.17 o
  -6   5   3       13.86       12.41      0.49 o
  -5   5   3      227.40      225.09      2.42 o
  -4   5   3      220.46      224.34      2.58 o
  -3   5   3       18.98       19.85      0.65 o
  -2   5   3      112.20      122.76      1.68 o
  -1   5   3        0.17        0.42      0.33 o
   0   5   3      171.68      179.27      2.15 o
   1   5   3      165.41      154.30      1.78 o
   2   5   3      668.27      679.66      6.11 o
   3   5   3       75.32       87.31      1.20 o
   4   5   3       14.33       13.18      0.52 o
   5   5   3       60.51       61.12      0.86 o
   6   5   3      210.07      188.87      2.00 o
   7   5   3       21.21       20.93      0.87 o
   8   5   3       57.51       59.45      1.62 o
   9   5   3       12.81       15.93      1.31 o
  10   5   3       17.46       14.55      1.76 o
  11   5   3        0.69        2.47      1.98 o
  12   5   3       12.15       15.78      2.04 o
  13   5   3        2.14        4.93      1.74 o
  14   5   3        0.21       -0.97      3.57 o
 -14   6   3        3.22        2.77      3.31 o
 -13   6   3        7.72        5.75      1.76 o
 -12   6   3       14.93       16.99      1.94 o
 -11   6   3        3.39        1.87      1.33 o
 -10   6   3       18.87       20.27      1.76 o
  -9   6   3       62.24       63.06      1.83 o
  -8   6   3        6.20        6.38      0.69 o
  -7   6   3       42.23       41.52      1.54 o
  -6   6   3       25.90       23.95      1.14 o
  -5   6   3        6.51        7.02      0.64 o
  -4   6   3      155.61      167.18      2.28 o
  -3   6   3       92.64       95.68      1.39 o
  -2   6   3      111.14      108.96      1.56 o
  -1   6   3       39.36       37.80      0.76 o
   0   6   3      232.30      224.21      3.94 o
   1   6   3       20.39       19.31      0.84 o
   2   6   3      305.47      281.02      3.30 o
   3   6   3      196.68      186.59      2.46 o
   4   6   3      287.05      285.35      3.56 o
   5   6   3      109.52      108.04      2.09 o
   6   6   3       91.74       83.14      1.92 o
   7   6   3       60.85       60.02      1.49 o
   8   6   3       11.90       12.48      0.83 o
   9   6   3       31.41       33.43      1.66 o
  10   6   3        4.06        3.98      1.09 o
  11   6   3        7.69        8.69      1.68 o
  12   6   3        0.52       -0.59      1.42 o
  13   6   3        0.69       -0.29      2.08 o
  14   6   3        6.50        7.20      2.47 o
 -13   7   3        0.10        1.06      2.15 o
 -12   7   3        9.48        9.30      1.46 o
 -11   7   3        1.49        0.03      1.27 o
 -10   7   3        1.90        0.38      2.16 o
  -9   7   3        7.42        5.45      1.34 o
  -8   7   3        3.13        3.01      1.30 o
  -7   7   3        0.06        0.15      0.74 o
  -6   7   3       32.86       33.02      1.40 o
  -5   7   3       24.87       25.02      1.18 o
  -4   7   3      164.45      161.07      2.90 o
  -3   7   3       28.13       23.38      0.88 o
  -2   7   3      109.09       97.52      1.63 o
  -1   7   3       61.10       57.16      2.13 o
   0   7   3       25.51       22.45      2.21 o
   1   7   3       15.93       14.26      1.13 o
   2   7   3       92.36       98.13      2.43 o
   3   7   3      117.10      106.94      2.69 o
   4   7   3       34.01       33.74      1.39 o
   5   7   3      193.55      192.54      3.02 o
   6   7   3       12.30       13.96      1.06 o
   7   7   3        2.02        1.77      1.08 o
   8   7   3       13.58       15.21      1.47 o
   9   7   3        1.91        3.56      1.47 o
  10   7   3        6.46        6.40      1.73 o
  11   7   3        1.40        0.63      0.97 o
  12   7   3        1.96        2.59      1.62 o
  13   7   3        1.47        3.90      2.69 o
 -12   8   3        0.18       -1.74      2.33 o
 -11   8   3        9.04       13.13      3.25 o
 -10   8   3        8.92       11.93      3.08 o
  -9   8   3        8.89       11.90      1.73 o
  -8   8   3        0.43        0.57      1.00 o
  -7   8   3       38.08       31.31      1.46 o
  -6   8   3       13.30       14.99      1.10 o
  -5   8   3       30.90       31.26      1.52 o
  -4   8   3       41.87       40.67      1.23 o
  -3   8   3       29.97       26.22      0.91 o
  -2   8   3       44.49       44.43      3.26 o
  -1   8   3       20.10       22.07      2.00 o
   0   8   3       39.73       33.71      2.28 o
   1   8   3       25.83       25.29      2.11 o
   2   8   3       21.04       23.44      1.18 o
   3   8   3       22.74       18.95      2.00 o
   4   8   3       20.66       20.56      1.38 o
   5   8   3        1.98        3.14      1.01 o
   6   8   3       22.08       23.84      1.49 o
   7   8   3        0.99        2.18      1.75 o
   8   8   3        4.77        2.90      1.70 o
   9   8   3       20.29       30.00      2.50 o
  10   8   3        3.84        4.89      1.87 o
  11   8   3        3.09       -0.68      2.47 o
  12   8   3        0.07       -2.41      2.41 o
 -11   9   3        2.17        5.90      2.95 o
 -10   9   3        7.60       13.56      3.43 o
  -9   9   3        0.50        0.95      1.50 o
  -8   9   3        0.52       -0.08      1.37 o
  -7   9   3        3.34        5.36      1.17 o
  -6   9   3        4.35        3.20      1.08 o
  -5   9   3        9.39       12.01      0.99 o
  -4   9   3       20.41       18.95      1.03 o
  -3   9   3       26.16       26.72      1.62 o
  -2   9   3        8.58        7.83      1.20 o
  -1   9   3        2.72        4.34      2.17 o
   0   9   3       92.26       96.23     12.64 o
   1   9   3       38.21       39.78      2.59 o
   2   9   3        6.48        7.89      1.76 o
   3   9   3       14.53       13.32      1.01 o
   4   9   3       12.17       11.79      1.45 o
   5   9   3       13.42       13.52      1.67 o
   6   9   3       18.95       20.88      1.65 o
   7   9   3        9.45       10.75      1.45 o
   8   9   3       27.52       27.72      2.66 o
   9   9   3        4.29        5.53      1.98 o
  10   9   3        1.70       -0.35      1.86 o
  11   9   3        2.71        0.91      2.80 o
 -10  10   3        0.40        1.80      2.77 o
  -9  10   3        1.30       -0.72      2.70 o
  -8  10   3        2.35        3.80      1.74 o
  -7  10   3        9.51       11.67      3.96 o
  -6  10   3        7.50        9.15      1.97 o
  -5  10   3        3.68        3.04      1.70 o
  -4  10   3        0.92        0.81      1.51 o
  -3  10   3        0.46       -1.18      1.46 o
  -2  10   3       10.08       11.52      2.74 o
  -1  10   3       13.88       10.23      1.54 o
   0  10   3        2.51        3.37      2.13 o
   1  10   3        2.26        2.59      1.52 o
   2  10   3        3.63        2.65      1.69 o
   3  10   3       24.53       26.42      2.90 o
   4  10   3       11.78       13.75      3.02 o
   5  10   3        1.69       -1.51      1.51 o
   6  10   3        1.21        2.77      1.90 o
   7  10   3        4.62        5.11      1.99 o
   8  10   3        7.91        6.85      2.24 o
   9  10   3        2.12        1.39      2.80 o
  -8  11   3        1.23       -1.64      1.64 o
  -7  11   3        1.62        0.73      4.23 o
  -6  11   3        6.80        4.22      4.78 o
  -5  11   3        1.97        2.44      1.89 o
  -4  11   3        3.99        5.39      1.92 o
  -3  11   3        3.36        5.89      2.78 o
  -2  11   3        8.25        9.83      2.98 o
  -1  11   3        3.30        3.04      2.63 o
   0  11   3        0.67       -0.34      2.23 o
   1  11   3        1.12        2.94      1.84 o
   2  11   3        5.79        9.65      2.22 o
   3  11   3        0.58        1.32      1.88 o
   4  11   3        1.35        1.73      2.64 o
   5  11   3        7.38        9.93      2.40 o
   6  11   3        5.27        3.99      2.10 o
   7  11   3        1.92        0.02      1.98 o
  -5  12   3        0.45        0.29      1.97 o
  -4  12   3        9.13       12.52      3.36 o
  -3  12   3        1.10        1.72      2.48 o
  -2  12   3       10.16       11.18      3.16 o
  -1  12   3        3.02        5.33      3.05 o
   0  12   3        1.99        1.63      2.83 o
   1  12   3        0.81        2.97      2.56 o
   2  12   3        0.03        1.68      2.06 o
   3  12   3        6.61        4.51      2.34 o
   4  12   3        2.27        4.10      2.27 o
   5  12   3        2.83        4.36      2.36 o
 -16   0   4        5.63        8.96      2.13 o
 -15   0   4        0.20       -1.45      1.56 o
 -14   0   4        1.74        0.71      1.26 o
 -13   0   4        0.00       -0.34      1.07 o
 -12   0   4        0.26       -1.34      1.34 o
 -11   0   4        6.69        4.16      1.65 o
 -10   0   4      140.69      124.71      3.54 o
  -9   0   4        7.17        4.19      1.48 o
  -8   0   4       65.77       56.80      2.05 o
  -7   0   4        2.60        2.49      0.96 o
  -6   0   4        0.33        0.34      1.30 o
  -5   0   4      367.50      360.18      7.44 o
  -4   0   4       10.91       10.42      0.59 o
  -3   0   4       25.14       30.71      0.57 o
  -2   0   4      102.17      125.02      1.74 o
  -1   0   4     6434.59     6320.72     95.49 o
   0   0   4     6872.98     6864.97    143.47 o
   1   0   4      421.60      444.96      6.81 o
   2   0   4      567.59      553.52      7.25 o
   3   0   4        4.96        4.20      0.53 o
   4   0   4       32.50       43.91      1.48 o
   5   0   4      431.50      433.37      7.60 o
   6   0   4       65.82       58.36      1.37 o
   7   0   4      578.72      612.33      8.17 o
   8   0   4       65.51       64.76      2.31 o
   9   0   4        0.84       -0.96      0.96 o
  10   0   4       12.13       13.18      2.11 o
  11   0   4        0.38       -1.92      1.92 o
  12   0   4        7.21        6.77      2.63 o
  13   0   4        0.10        1.42      2.48 o
  14   0   4       12.19       16.77      3.58 o
  15   0   4        0.08       -0.53      2.84 o
 -16   1   4        0.08        2.00      1.60 o
 -15   1   4        2.96        6.81      2.39 o
 -14   1   4        1.43        2.28      1.21 o
 -13   1   4        0.34       -0.55      0.92 o
 -12   1   4       23.22       20.34      1.35 o
 -11   1   4       24.54       26.70      1.70 o
 -10   1   4        0.38        0.51      0.60 o
  -9   1   4       59.59       62.73      1.21 o
  -8   1   4      123.89      125.18      2.12 o
  -7   1   4       18.30       18.48      0.92 o
  -6   1   4      142.22      148.86      2.28 o
  -5   1   4       39.27       35.77      0.79 o
  -4   1   4      135.44      136.72      1.60 o
  -3   1   4      463.16      478.54      3.88 o
  -2   1   4      529.40      553.09      4.01 o
  -1   1   4     2952.37     3013.97     20.77 o
   0   1   4     3051.55     3176.35     25.59 o
   1   1   4      400.74      413.92      4.49 o
   2   1   4      277.54      253.17      2.96 o
   3   1   4        0.64        0.45      0.42 o
   4   1   4      253.56      269.18      2.98 o
   5   1   4      102.63      109.98      1.59 o
   6   1   4      251.14      267.21      3.93 o
   7   1   4       52.72       53.19      1.12 o
   8   1   4      160.58      168.85      2.36 o
   9   1   4       75.46       77.97      1.90 o
  10   1   4       10.96       10.16      1.39 o
  11   1   4        0.14       -1.26      2.09 o
  12   1   4       10.41       11.94      2.06 o
  13   1   4       15.91       13.21      2.21 o
  14   1   4        0.71        0.80      1.89 o
  15   1   4        1.47        0.56      1.66 o
 -16   2   4        0.60        3.15      1.84 o
 -15   2   4        4.90        7.16      1.69 o
 -14   2   4        4.43        3.26      1.44 o
 -13   2   4        2.13        1.61      1.10 o
 -12   2   4       12.75        8.59      1.24 o
 -11   2   4       16.81       16.12      1.20 o
 -10   2   4       33.50       29.55      1.21 o
  -9   2   4       40.07       41.42      1.08 o
  -8   2   4       16.01       18.25      0.67 o
  -7   2   4       77.61       73.55      1.29 o
  -6   2   4       61.99       67.54      1.04 o
  -5   2   4      146.92      153.63      1.70 o
  -4   2   4       63.65       60.14      1.00 o
  -3   2   4      112.81      128.38      1.42 o
  -2   2   4      472.87      508.23      4.08 o
  -1   2   4      436.10      459.73      3.50 o
   0   2   4      606.24      610.31      5.07 o
   1   2   4     1020.83     1066.81      9.24 o
   2   2   4      548.41      583.00      4.98 o
   3   2   4      124.02      146.49      1.75 o
   4   2   4      116.64      125.38      1.58 o
   5   2   4      768.45      813.88      7.07 o
   6   2   4      248.14      248.65      2.79 o
   7   2   4      133.14      130.74      1.84 o
   8   2   4       15.35       12.36      0.71 o
   9   2   4       38.42       39.87      1.55 o
  10   2   4       80.80       83.31      2.98 o
  11   2   4        1.97        4.82      1.61 o
  12   2   4       12.87       14.05      1.71 o
  13   2   4        6.74        8.83      1.93 o
  14   2   4        2.04        3.13      1.55 o
  15   2   4        5.04        6.99      2.18 o
 -15   3   4        1.26       -1.63      1.63 o
 -14   3   4        2.36        2.93      1.67 o
 -13   3   4        4.44        2.35      1.26 o
 -12   3   4        7.68        8.78      1.21 o
 -11   3   4       47.02       42.17      1.83 o
 -10   3   4       29.59       24.59      1.29 o
  -9   3   4       75.04       69.45      1.47 o
  -8   3   4       80.01       76.99      1.31 o
  -7   3   4      178.89      179.10      2.22 o
  -6   3   4      284.95      280.37      3.75 o
  -5   3   4       21.33       24.34      0.64 o
  -4   3   4      220.63      215.88      2.28 o
  -3   3   4      473.02      497.03      4.08 o
  -2   3   4     1221.23     1176.00      8.29 o
  -1   3   4      271.04      312.98      2.63 o
   0   3   4      172.95      161.17      1.60 o
   1   3   4     1235.46     1353.00     11.03 o
   2   3   4      527.88      557.25      5.07 o
   3   3   4      348.64      365.21      3.34 o
   4   3   4      120.92      141.22      1.55 o
   5   3   4        8.81        6.37      0.41 o
   6   3   4       54.83       55.04      1.36 o
   7   3   4       21.62       20.90      0.75 o
   8   3   4       39.14       41.02      1.24 o
   9   3   4        0.35        0.79      0.62 o
  10   3   4        9.34        8.45      1.36 o
  11   3   4        6.94        8.22      1.91 o
  12   3   4        0.14        1.81      1.29 o
  13   3   4        2.07        3.46      1.76 o
  14   3   4        3.11        2.81      2.09 o
  15   3   4        3.03        2.73      2.13 o
 -15   4   4        6.02        6.51      1.95 o
 -14   4   4       13.66       17.39      2.26 o
 -13   4   4        8.36        9.73      1.87 o
 -12   4   4       11.00       12.85      2.27 o
 -11   4   4        7.47        6.66      2.17 o
 -10   4   4       16.09       12.75      1.06 o
  -9   4   4       48.20       43.89      1.27 o
  -8   4   4       24.69       28.87      0.87 o
  -7   4   4      135.19      138.72      1.69 o
  -6   4   4      141.86      140.23      1.79 o
  -5   4   4      249.14      272.79      2.71 o
  -4   4   4       68.98       66.18      0.96 o
  -3   4   4      116.13      123.97      1.38 o
  -2   4   4      522.40      543.32      4.23 o
  -1   4   4       23.50       26.52      0.47 o
   0   4   4      756.26      756.96      6.02 o
   1   4   4      162.22      166.20      1.68 o
   2   4   4      131.25      141.00      1.43 o
   3   4   4      175.01      175.47      1.75 o
   4   4   4       66.42       69.74      0.96 o
   5   4   4      129.22      144.88      1.60 o
   6   4   4      321.31      307.14      2.80 o
   7   4   4       44.33       40.75      1.12 o
   8   4   4       76.32       66.30      1.42 o
   9   4   4       14.25       15.90      1.02 o
  10   4   4       14.34       13.37      1.52 o
  11   4   4        0.78        0.20      1.28 o
  12   4   4        1.32        1.44      1.44 o
  13   4   4        0.58        0.50      1.65 o
  14   4   4        1.52       -0.64      1.73 o
 -15   5   4        1.83        4.58      1.92 o
 -14   5   4        2.66        4.08      1.84 o
 -13   5   4       14.95       16.19      2.13 o
 -12   5   4        3.86        4.00      1.58 o
 -11   5   4       26.16       26.14      2.14 o
 -10   5   4        2.71        4.21      1.43 o
  -9   5   4       77.59       80.21      4.23 o
  -8   5   4       87.94       89.62      1.91 o
  -7   5   4      174.63      184.03      2.15 o
  -6   5   4       70.12       73.96      1.27 o
  -5   5   4        3.73        3.15      0.37 o
  -4   5   4      143.77      145.50      1.85 o
  -3   5   4       32.34       29.13      0.76 o
  -2   5   4       62.34       65.81      1.08 o
  -1   5   4      112.42      115.68      2.23 o
   0   5   4      166.80      165.04      2.61 o
   1   5   4       86.17       82.82      1.10 o
   2   5   4        0.58        0.30      0.30 o
   3   5   4       60.74       60.43      1.01 o
   4   5   4       17.80       16.98      0.53 o
   5   5   4      203.25      181.07      1.79 o
   6   5   4       38.87       43.72      0.89 o
   7   5   4       84.27       88.49      1.53 o
   8   5   4      227.71      234.30      4.07 o
   9   5   4       16.26       15.45      1.89 o
  10   5   4        5.70        3.84      1.46 o
  11   5   4        0.98        0.66      1.40 o
  12   5   4        6.48        9.00      1.84 o
  13   5   4        4.78        8.76      1.97 o
  14   5   4        5.67        3.18      1.96 o
 -14   6   4        1.31        1.31      1.63 o
 -13   6   4        0.47        0.14      2.80 o
 -12   6   4        3.05        2.96      1.51 o
 -11   6   4        3.80        4.05      2.17 o
 -10   6   4        9.71       10.75      1.52 o
  -9   6   4        4.39        3.44      1.12 o
  -8   6   4       11.08       12.08      0.81 o
  -7   6   4       28.51       27.68      0.93 o
  -6   6   4       20.93       19.66      0.95 o
  -5   6   4       84.58       80.95      1.69 o
  -4   6   4       42.10       41.97      1.12 o
  -3   6   4       42.97       45.15      0.94 o
  -2   6   4       46.25       47.58      1.25 o
  -1   6   4      135.55      134.27      2.27 o
   0   6   4       75.20       72.97      1.30 o
   1   6   4       57.32       57.69      1.06 o
   2   6   4      163.97      182.26      2.17 o
   3   6   4       48.80       43.39      0.95 o
   4   6   4        4.44        1.43      0.59 o
   5   6   4      201.96      195.29      3.09 o
   6   6   4       22.39       17.25      1.16 o
   7   6   4       93.31       89.60      1.94 o
   8   6   4        0.33        0.25      0.63 o
   9   6   4        2.28        2.10      0.95 o
  10   6   4        2.00        1.37      1.24 o
  11   6   4       12.25       11.37      2.44 o
  12   6   4        3.17        0.95      1.58 o
  13   6   4        0.86       -0.65      1.67 o
 -13   7   4        0.21        0.33      1.29 o
 -12   7   4        5.47        4.08      1.32 o
 -11   7   4        2.72        3.88      1.16 o
 -10   7   4        6.26        6.02      1.71 o
  -9   7   4        8.57        6.04      1.70 o
  -8   7   4        5.74        3.29      1.08 o
  -7   7   4       17.42       16.42      1.16 o
  -6   7   4       53.53       50.86      1.72 o
  -5   7   4       59.58       63.83      1.86 o
  -4   7   4       25.36       28.97      1.10 o
  -3   7   4       26.25       21.07      0.89 o
  -2   7   4      109.07       98.58      1.73 o
  -1   7   4       15.63       17.22      1.64 o
   0   7   4        3.62        4.88      2.73 o
   1   7   4      310.45      286.26      5.04 o
   2   7   4       76.64       62.55      2.02 o
   3   7   4      125.40      112.80      2.85 o
   4   7   4      147.61      129.93      2.26 o
   5   7   4        2.70        1.38      0.67 o
   6   7   4       19.57       18.72      1.24 o
   7   7   4        3.32        3.87      1.33 o
   8   7   4       15.24       15.75      1.87 o
   9   7   4        0.47       -1.39      1.39 o
  10   7   4        9.07       10.13      1.83 o
  11   7   4        0.75        1.46      2.55 o
  12   7   4        5.31        6.08      1.38 o
  13   7   4        6.55        7.75      1.73 o
 -12   8   4        1.70        2.26      2.53 o
 -11   8   4        3.53        2.64      2.63 o
 -10   8   4        8.76       12.47      2.90 o
  -9   8   4        2.28        2.71      3.44 o
  -8   8   4        4.56        5.54      1.58 o
  -7   8   4       30.21       32.02      1.53 o
  -6   8   4        1.05        0.27      0.77 o
  -5   8   4       17.42       19.49      1.00 o
  -4   8   4        4.62        4.17      0.67 o
  -3   8   4        1.65        1.11      0.53 o
  -2   8   4       27.29       22.10      1.48 o
  -1   8   4       24.60       19.41      1.94 o
   0   8   4       90.97       79.21      5.10 o
   1   8   4       58.88       58.47      2.93 o
   2   8   4        4.85        3.81      0.86 o
   3   8   4       17.54       22.36      2.03 o
   4   8   4       41.13       38.10      1.83 o
   5   8   4        9.28        9.53      1.30 o
   6   8   4       21.86       24.98      1.24 o
   7   8   4       18.18       19.91      1.67 o
   8   8   4       11.80       12.87      1.98 o
   9   8   4        7.85       10.86      3.89 o
  10   8   4       14.40       22.13      2.43 o
  11   8   4        6.98       10.15      3.32 o
  12   8   4        5.93        8.16      3.41 o
 -11   9   4        0.05       -2.30      2.30 o
 -10   9   4        1.08       -0.71      2.55 o
  -9   9   4       10.01       10.31      4.61 o
  -8   9   4        7.61       10.80      3.22 o
  -7   9   4       10.25        9.82      1.80 o
  -6   9   4       18.35       19.75      1.28 o
  -5   9   4        7.18        7.28      0.92 o
  -4   9   4        7.77        7.36      0.82 o
  -3   9   4        8.01        6.56      1.21 o
  -2   9   4        7.13        7.90      1.47 o
  -1   9   4       37.39       31.71      3.43 o
   0   9   4       30.49       28.27      2.37 o
   1   9   4       23.61       25.49      2.30 o
   2   9   4        7.74        9.60      2.53 o
   3   9   4        9.66       11.34      1.86 o
   4   9   4       19.53       18.45      1.43 o
   5   9   4       26.41       25.18      1.69 o
   6   9   4        0.86        2.35      1.26 o
   7   9   4        9.92       11.06      2.03 o
   8   9   4       11.24       11.25      2.23 o
   9   9   4       19.68       22.90      4.31 o
  10   9   4        9.32       13.13      2.46 o
 -10  10   4        2.53        0.40      2.62 o
  -9  10   4        1.17       -1.99      2.29 o
  -8  10   4        0.53       -0.21      1.54 o
  -7  10   4        0.86        1.84      1.67 o
  -6  10   4       19.40       23.24      3.82 o
  -5  10   4        5.14        7.16      1.79 o
  -4  10   4        0.46       -0.38      1.93 o
  -3  10   4        2.01        1.46      2.19 o
  -2  10   4        6.50        6.03      1.47 o
  -1  10   4        5.85        6.82      2.49 o
   0  10   4        6.43        6.24      1.85 o
   1  10   4        2.26        0.33      2.03 o
   2  10   4        9.41        7.99      1.92 o
   3  10   4        6.74        9.47      2.79 o
   4  10   4        1.99        2.13      1.83 o
   5  10   4        1.61        1.34      1.79 o
   6  10   4        0.70       -1.68      1.68 o
   7  10   4        9.98        9.40      2.29 o
   8  10   4        9.69       13.90      2.51 o
   9  10   4        3.00        5.79      2.26 o
  -8  11   4        1.32        0.93      2.31 o
  -7  11   4        0.78        2.94      2.00 o
  -6  11   4        1.77       -0.97      1.80 o
  -5  11   4        4.50        5.29      2.03 o
  -4  11   4        2.45        2.88      2.52 o
  -3  11   4        6.98        8.47      2.83 o
  -2  11   4        1.71       -1.58      2.32 o
  -1  11   4        0.45        2.62      2.53 o
   0  11   4        0.27        1.94      2.67 o
   1  11   4        8.60       10.91      2.23 o
   2  11   4        7.71        9.14      2.24 o
   3  11   4        5.08        6.94      3.79 o
   4  11   4        2.29        4.52      2.03 o
   5  11   4        1.80       -0.58      1.97 o
   6  11   4        3.62        3.67      2.11 o
   7  11   4        2.58        1.00      2.02 o
  -5  12   4        0.91       -1.49      2.51 o
  -4  12   4        1.26        4.28      2.97 o
  -3  12   4        4.88        7.18      3.20 o
  -2  12   4        3.35        4.21      3.15 o
  -1  12   4        2.95        0.58      2.88 o
   0  12   4        1.28       -0.34      2.82 o
   1  12   4        1.29        2.87      2.78 o
   2  12   4        0.78       -1.45      1.90 o
   3  12   4        3.38        1.42      2.11 o
   4  12   4        8.34       11.25      2.58 o
 -16   0   5        1.19        8.97      3.60 o
 -15   0   5        0.39       -0.65      1.54 o
 -14   0   5        1.41        1.14      1.28 o
 -13   0   5        1.44        0.59      1.11 o
 -12   0   5       17.52       20.52      2.60 o
 -11   0   5       34.96       26.58      1.66 o
 -10   0   5       16.03       15.22      1.98 o
  -9   0   5        3.05        4.41      1.01 o
  -8   0   5        2.85        1.52      1.12 o
  -7   0   5      201.31      177.48      4.68 o
  -6   0   5      634.30      654.69      9.91 o
  -5   0   5     1372.19     1302.02     16.00 o
  -4   0   5        6.50        8.49      1.23 o
  -3   0   5      105.39      105.80      1.65 o
  -2   0   5      194.11      186.38      4.92 o
  -1   0   5      695.46      648.97     11.86 o
   0   0   5      389.17      424.39      6.59 o
   1   0   5      480.28      412.24      5.58 o
   2   0   5     1148.88     1233.58     17.81 o
   3   0   5     1045.01     1105.86     16.17 o
   4   0   5     1027.00     1062.68     15.73 o
   5   0   5     1639.74     1601.14     23.27 o
   6   0   5        2.74        1.84      0.79 o
   7   0   5      139.33      128.74      2.41 o
   8   0   5        0.06       -0.50      0.58 o
   9   0   5       87.51       78.67      2.76 o
  10   0   5       11.76       11.43      2.63 o
  11   0   5        0.13       -1.57      1.97 o
  12   0   5        5.22        3.43      2.39 o
  13   0   5        8.05        8.91      3.02 o
  14   0   5        2.81        1.91      2.75 o
  15   0   5        0.09       -1.64      2.82 o
 -16   1   5        2.05        0.24      2.98 o
 -15   1   5        2.71        3.24      1.35 o
 -14   1   5        0.63       -1.03      1.11 o
 -13   1   5        9.17        8.87      1.56 o
 -12   1   5       17.73       17.44      1.26 o
 -11   1   5       16.53       19.74      1.26 o
 -10   1   5       40.60       33.77      1.28 o
  -9   1   5       25.82       23.47      1.04 o
  -8   1   5       64.99       62.08      1.59 o
  -7   1   5      159.69      164.07      2.48 o
  -6   1   5      128.93      127.02      1.96 o
  -5   1   5        5.55        4.19      0.42 o
  -4   1   5      477.46      499.82      4.74 o
  -3   1   5      256.03      270.31      2.16 o
  -2   1   5      616.55      646.14      4.93 o
  -1   1   5     3049.64     3181.63     24.06 o
   0   1   5     2119.98     2101.49     19.48 o
   1   1   5      184.93      190.46      2.37 o
   2   1   5      133.15      131.15      1.83 o
   3   1   5      572.19      600.41      6.54 o
   4   1   5       78.00       77.73      1.57 o
   5   1   5      143.06      119.06      1.85 o
   6   1   5      274.39      285.17      3.15 o
   7   1   5      345.21      340.10      3.93 o
   8   1   5      108.45      106.59      1.56 o
   9   1   5      155.62      153.52      3.05 o
  10   1   5       35.18       37.35      3.01 o
  11   1   5        3.04        7.47      1.89 o
  12   1   5       17.71       18.35      2.32 o
  13   1   5        1.76        0.67      1.76 o
  14   1   5        3.94        2.47      2.06 o
  15   1   5        1.82        2.26      2.08 o
 -16   2   5        2.58        7.27      3.36 o
 -15   2   5        1.17        3.02      1.57 o
 -14   2   5        1.26        2.60      1.28 o
 -13   2   5        2.27        1.10      1.41 o
 -12   2   5        0.45       -0.90      0.91 o
 -11   2   5       55.79       58.44      2.16 o
 -10   2   5       10.43        9.68      1.07 o
  -9   2   5       26.84       27.90      0.89 o
  -8   2   5      195.98      193.00      2.54 o
  -7   2   5       85.97       91.01      1.50 o
  -6   2   5      160.56      175.94      2.14 o
  -5   2   5      668.75      723.28      6.73 o
  -4   2   5      290.56      300.03      2.98 o
  -3   2   5      291.34      326.25      2.80 o
  -2   2   5       78.55       76.07      0.81 o
  -1   2   5      968.48     1021.44      7.85 o
   0   2   5     1032.08     1047.18     10.13 o
   1   2   5      106.94      111.99      1.35 o
   2   2   5      364.65      403.78      3.63 o
   3   2   5       36.53       31.14      0.73 o
   4   2   5      178.01      173.57      2.05 o
   5   2   5      970.75      967.28      8.35 o
   6   2   5        9.27        7.78      0.56 o
   7   2   5       79.87       85.79      1.87 o
   8   2   5       69.80       66.51      1.56 o
   9   2   5        7.57        8.53      1.14 o
  10   2   5       25.36       22.17      1.73 o
  11   2   5        3.11        1.49      1.54 o
  12   2   5       14.54       12.35      1.62 o
  13   2   5        3.51        4.36      1.52 o
  14   2   5        5.02        4.73      1.67 o
  15   2   5        1.29        0.02      1.67 o
 -15   3   5        7.22        8.32      1.97 o
 -14   3   5        0.34        1.15      3.52 o
 -13   3   5        3.17        4.47      1.22 o
 -12   3   5        2.05        2.26      1.08 o
 -11   3   5       15.95       19.07      1.41 o
 -10   3   5       55.52       55.92      1.80 o
  -9   3   5      109.43      114.80      1.83 o
  -8   3   5       63.30       53.93      1.19 o
  -7   3   5      132.75      123.77      1.74 o
  -6   3   5      208.24      216.38      2.47 o
  -5   3   5      215.68      225.71      2.34 o
  -4   3   5      103.11       98.50      1.33 o
  -3   3   5       67.80       70.02      0.87 o
  -2   3   5     1453.04     1497.76     10.51 o
  -1   3   5      414.46      454.82      3.75 o
   0   3   5      258.40      277.08      2.58 o
   1   3   5      200.36      194.49      2.07 o
   2   3   5      211.23      223.51      2.36 o
   3   3   5      676.16      716.23      6.18 o
   4   3   5      361.11      392.90      3.51 o
   5   3   5      169.42      172.08      1.90 o
   6   3   5       10.61       12.80      0.62 o
   7   3   5      377.29      356.87      3.86 o
   8   3   5       23.63       24.80      0.93 o
   9   3   5       22.05       23.71      1.07 o
  10   3   5       27.90       24.87      1.50 o
  11   3   5        6.43        6.52      1.37 o
  12   3   5        0.42        1.14      1.31 o
  13   3   5        0.85        0.51      2.41 o
  14   3   5        1.45        4.20      1.94 o
 -15   4   5        0.35       -0.40      1.68 o
 -14   4   5        8.97       10.70      2.02 o
 -13   4   5        0.73       -0.64      1.43 o
 -12   4   5        2.23        0.06      1.90 o
 -11   4   5       27.18       25.50      1.74 o
 -10   4   5        0.48        1.32      0.84 o
  -9   4   5      185.39      174.05      2.56 o
  -8   4   5      138.15      144.46      2.19 o
  -7   4   5      138.47      140.20      2.06 o
  -6   4   5       76.57       69.97      1.23 o
  -5   4   5       50.02       49.01      0.97 o
  -4   4   5        0.92        1.01      0.33 o
  -3   4   5       59.64       50.12      0.86 o
  -2   4   5      181.49      196.79      1.77 o
  -1   4   5      213.46      225.55      2.04 o
   0   4   5      525.26      563.08      4.87 o
   1   4   5      227.41      232.80      2.27 o
   2   4   5      171.54      186.67      1.84 o
   3   4   5      366.21      379.34      3.35 o
   4   4   5      317.33      315.07      2.85 o
   5   4   5      192.96      191.08      2.09 o
   6   4   5        4.27        2.57      0.42 o
   7   4   5       23.24       27.75      0.89 o
   8   4   5       19.09       16.00      0.88 o
   9   4   5        2.19        2.95      0.80 o
  10   4   5       14.97       17.30      1.87 o
  11   4   5        0.98       -1.63      2.29 o
  12   4   5        4.95        3.42      1.58 o
  13   4   5        0.47       -1.65      1.65 o
  14   4   5        0.44       -1.67      1.67 o
 -15   5   5        0.73       -0.35      1.66 o
 -14   5   5        1.99        2.76      1.68 o
 -13   5   5       21.12       23.29      2.30 o
 -12   5   5        2.78       -0.12      1.39 o
 -11   5   5        1.59        1.34      1.38 o
 -10   5   5       59.55       61.21      2.84 o
  -9   5   5       34.47       35.16      1.51 o
  -8   5   5        3.75        3.73      0.66 o
  -7   5   5      106.21      100.24      1.60 o
  -6   5   5       57.51       62.14      1.39 o
  -5   5   5       22.65       19.81      0.62 o
  -4   5   5        9.83       12.78      0.45 o
  -3   5   5       79.07       73.18      0.96 o
  -2   5   5       72.50       74.35      1.25 o
  -1   5   5       75.17       78.20      0.89 o
   0   5   5      118.65      110.83      1.37 o
   1   5   5      346.40      365.76      3.56 o
   2   5   5       65.86       66.42      1.06 o
   3   5   5        3.38        3.57      0.32 o
   4   5   5      184.16      176.13      1.98 o
   5   5   5      147.35      136.09      1.49 o
   6   5   5      163.27      157.42      2.10 o
   7   5   5       53.15       51.93      1.29 o
   8   5   5       31.51       33.05      1.43 o
   9   5   5        5.38        5.95      1.67 o
  10   5   5        3.22        1.36      1.37 o
  11   5   5        3.11        1.01      1.47 o
  12   5   5        2.66        3.53      1.66 o
  13   5   5        0.93        0.65      1.61 o
  14   5   5        6.63       10.30      4.18 o
 -14   6   5        0.02       -0.72      1.53 o
 -13   6   5        1.30        1.44      1.51 o
 -12   6   5        9.35        7.25      2.12 o
 -11   6   5        3.46        4.60      1.41 o
 -10   6   5        2.64        3.94      3.05 o
  -9   6   5       36.92       41.33      1.79 o
  -8   6   5       15.05       16.98      0.86 o
  -7   6   5       39.98       35.19      1.07 o
  -6   6   5      238.14      223.14      2.94 o
  -5   6   5       41.63       40.32      1.26 o
  -4   6   5       92.09       83.23      1.69 o
  -3   6   5       22.83       20.71      0.87 o
  -2   6   5       12.19       13.32      0.56 o
  -1   6   5      123.05      123.57      1.86 o
   0   6   5       51.95       42.73      0.98 o
   1   6   5       81.00       81.34      1.41 o
   2   6   5       16.51       15.19      0.64 o
   3   6   5      137.70      129.00      1.96 o
   4   6   5      184.59      175.03      2.51 o
   5   6   5       23.86       27.64      1.04 o
   6   6   5       23.70       23.40      0.78 o
   7   6   5       79.65       81.90      2.31 o
   8   6   5        7.70        7.22      1.08 o
   9   6   5        6.91        6.02      1.16 o
  10   6   5        0.87        1.15      1.31 o
  11   6   5        3.37        4.93      1.75 o
  12   6   5        0.42       -0.12      2.14 o
  13   6   5        0.92        0.49      3.28 o
 -13   7   5        0.44       -0.22      1.25 o
 -12   7   5        0.40       -1.04      2.24 o
 -11   7   5       12.68       12.42      1.47 o
 -10   7   5        0.83       -0.07      0.90 o
  -9   7   5        2.46        2.15      1.32 o
  -8   7   5        6.87        7.40      1.04 o
  -7   7   5       28.88       32.25      2.00 o
  -6   7   5       35.38       34.11      1.47 o
  -5   7   5        3.90        2.41      0.67 o
  -4   7   5       82.29       78.83      2.48 o
  -3   7   5       62.70       64.78      1.50 o
  -2   7   5       55.92       60.88      1.49 o
  -1   7   5       10.13       10.36      1.17 o
   0   7   5      291.02      275.56      4.79 o
   1   7   5        5.65        6.01      0.95 o
   2   7   5        4.51        3.70      0.56 o
   3   7   5      126.14      134.33      2.53 o
   4   7   5       20.77       18.64      0.95 o
   5   7   5        2.67        1.64      0.69 o
   6   7   5       43.21       41.74      1.98 o
   7   7   5        9.02       10.69      2.12 o
   8   7   5        1.55        2.43      1.45 o
   9   7   5        0.06       -1.47      2.08 o
  10   7   5       10.60       11.84      2.26 o
  11   7   5        4.02        5.65      1.65 o
  12   7   5        2.25        0.96      2.16 o
 -12   8   5        3.35        1.85      2.43 o
 -11   8   5        5.32        3.85      2.68 o
 -10   8   5        1.18        0.47      2.15 o
  -9   8   5        5.72        8.10      1.71 o
  -8   8   5       13.00       15.24      1.25 o
  -7   8   5        2.17        0.94      0.88 o
  -6   8   5        0.81        1.64      0.72 o
  -5   8   5        8.71        7.55      0.80 o
  -4   8   5       37.39       36.03      1.23 o
  -3   8   5       14.41       16.75      1.17 o
  -2   8   5        8.45       12.72      0.70 o
  -1   8   5       11.61       11.40      1.67 o
   0   8   5        8.97       10.42      2.05 o
   1   8   5      106.21      104.19      4.77 o
   2   8   5       56.47       56.24      2.35 o
   3   8   5       87.17       84.47      2.53 o
   4   8   5        7.81       10.09      1.25 o
   5   8   5        7.04        6.69      1.19 o
   6   8   5       13.10       17.30      1.81 o
   7   8   5        0.17       -0.39      1.34 o
   8   8   5        0.16       -1.08      1.35 o
   9   8   5       18.75       20.29      2.34 o
  10   8   5        8.14       12.76      2.24 o
  11   8   5        5.56        7.97      3.66 o
 -11   9   5        1.95        2.13      2.74 o
 -10   9   5        6.34        2.79      2.81 o
  -9   9   5        1.83        1.65      1.52 o
  -8   9   5        3.59        3.77      1.68 o
  -7   9   5       11.24       10.22      1.43 o
  -6   9   5        7.59        6.46      1.54 o
  -5   9   5        2.12        2.13      0.84 o
  -4   9   5        2.30        0.74      0.86 o
  -3   9   5        3.25        3.48      1.31 o
  -2   9   5       10.77       10.81      1.62 o
  -1   9   5       37.15       30.35      2.35 o
   0   9   5       28.65       26.29      2.33 o
   1   9   5       10.21       11.38      1.87 o
   2   9   5        1.03        0.03      1.45 o
   3   9   5       11.78       11.17      1.18 o
   4   9   5        5.62        7.28      1.30 o
   5   9   5        1.30        2.59      1.09 o
   6   9   5        2.40        2.26      1.10 o
   7   9   5        5.90        7.30      1.93 o
   8   9   5       17.64       19.49      5.84 o
   9   9   5        5.20        6.20      2.06 o
  10   9   5        8.20        9.00      2.19 o
  -9  10   5        3.40        6.39      1.93 o
  -8  10   5        3.97       -0.16      1.64 o
  -7  10   5        4.50        6.53      1.91 o
  -6  10   5        5.20        4.13      1.86 o
  -5  10   5        5.39        4.68      1.88 o
  -4  10   5        8.41       10.21      2.77 o
  -3  10   5        2.16        3.00      1.41 o
  -2  10   5        3.68        4.58      1.49 o
  -1  10   5        4.75        3.70      1.45 o
   0  10   5        0.69       -0.32      1.58 o
   1  10   5        4.08        0.85      2.59 o
   2  10   5        2.46        2.82      2.39 o
   3  10   5       19.24       23.21      3.16 o
   4  10   5        3.98        4.16      1.95 o
   5  10   5        2.66        6.17      2.07 o
   6  10   5       12.86       13.80      2.30 o
   7  10   5        4.93        4.42      2.07 o
   8  10   5        2.33        4.44      2.18 o
   9  10   5        5.27        8.94      2.30 o
  -8  11   5        1.05        2.59      3.19 o
  -7  11   5        2.33        1.85      1.93 o
  -6  11   5        3.77        6.36      2.09 o
  -5  11   5        0.75        1.39      2.54 o
  -4  11   5        5.41        8.54      2.96 o
  -3  11   5        0.37       -0.64      2.50 o
  -2  11   5        1.28       -1.74      2.42 o
  -1  11   5        0.78        3.50      2.63 o
   0  11   5        9.40        9.37      3.19 o
   1  11   5        1.56       -0.15      1.75 o
   2  11   5        7.37        6.36      2.11 o
   3  11   5        0.07        1.10      2.39 o
   4  11   5        1.58        0.42      1.78 o
   5  11   5        1.50        1.66      1.96 o
   6  11   5        1.16        0.21      2.05 o
   7  11   5        2.38        3.86      2.16 o
  -4  12   5        4.62       12.26      3.42 o
  -3  12   5        4.24        6.23      3.14 o
  -2  12   5        1.34        1.42      2.78 o
  -1  12   5        1.43        2.90      3.02 o
   0  12   5        6.58        1.18      2.90 o
   1  12   5        2.54        4.50      3.03 o
   2  12   5        2.91        5.59      2.44 o
   3  12   5       10.71        8.82      2.54 o
   4  12   5        1.39        2.18      2.22 o
 -16   0   6        5.61       10.14      3.75 o
 -15   0   6        9.53       14.75      3.66 o
 -14   0   6        2.62        1.40      1.29 o
 -13   0   6        0.97       -1.07      1.07 o
 -12   0   6       13.66       14.55      2.17 o
 -11   0   6       17.37       19.43      1.78 o
 -10   0   6       27.77       26.67      1.61 o
  -9   0   6       48.73       53.77      1.95 o
  -8   0   6       18.27       16.99      1.06 o
  -7   0   6       81.22       79.20      2.06 o
  -6   0   6      220.81      253.88      4.39 o
  -5   0   6       15.01       12.32      0.68 o
  -4   0   6     1249.19     1309.44     16.09 o
  -3   0   6      196.30      222.43      6.94 o
  -2   0   6      628.20      581.05     10.52 o
  -1   0   6     1017.93     1014.05     11.35 o
   0   0   6     1237.18     1300.36     18.77 o
   1   0   6      709.06      743.11     11.13 o
   2   0   6      934.41     1085.47     15.92 o
   3   0   6      510.14      544.84      8.58 o
   4   0   6       40.08       40.25      1.77 o
   5   0   6      101.12      107.80      2.69 o
   6   0   6      229.11      255.72      4.97 o
   7   0   6        7.81        6.29      1.03 o
   8   0   6      458.12      442.95      6.46 o
   9   0   6        0.24        0.47      1.27 o
  10   0   6       20.82       20.41      3.04 o
  11   0   6        8.94       11.97      2.83 o
  12   0   6        4.28        6.20      2.69 o
  13   0   6        9.86       15.61      3.42 o
  14   0   6        2.71       -2.25      2.70 o
  15   0   6        0.37        5.00      3.37 o
 -16   1   6        1.34        2.41      2.68 o
 -15   1   6        1.65        1.63      1.87 o
 -14   1   6        2.86        3.11      1.19 o
 -13   1   6        2.32        2.35      1.08 o
 -12   1   6        8.94        8.45      1.09 o
 -11   1   6       35.52       37.26      1.59 o
 -10   1   6        6.08        5.88      0.92 o
  -9   1   6        9.57        9.13      0.90 o
  -8   1   6      154.42      154.12      2.67 o
  -7   1   6       81.69       82.47      2.07 o
  -6   1   6      134.32      145.74      2.01 o
  -5   1   6      407.65      409.27      4.34 o
  -4   1   6      532.49      539.56      4.78 o
  -3   1   6      373.11      425.96      3.42 o
  -2   1   6      478.32      548.44      4.27 o
  -1   1   6     1598.15     1660.06     13.51 o
   0   1   6      522.68      550.61      7.72 o
   1   1   6      363.73      394.57      4.48 o
   2   1   6      208.21      213.89      2.74 o
   3   1   6      622.06      616.32      8.31 o
   4   1   6      345.67      343.25      4.57 o
   5   1   6       94.76       90.17      1.70 o
   6   1   6      412.51      401.71      4.52 o
   7   1   6       16.82       18.04      1.15 o
   8   1   6       35.94       31.67      1.09 o
   9   1   6       38.37       43.88      2.29 o
  10   1   6       15.30       11.74      1.85 o
  11   1   6        7.85        7.24      1.82 o
  12   1   6        2.61        2.18      1.76 o
  13   1   6       16.16       20.62      2.54 o
  14   1   6        1.30        4.47      2.01 o
  15   1   6        1.85        2.44      2.25 o
 -16   2   6        0.44        3.82      3.17 o
 -15   2   6        1.74        1.02      1.95 o
 -14   2   6        4.14        5.02      1.31 o
 -13   2   6        3.05       -0.36      1.62 o
 -12   2   6        2.25        1.65      1.03 o
 -11   2   6       28.99       27.97      1.43 o
 -10   2   6       13.42       11.54      0.85 o
  -9   2   6      171.02      158.81      2.49 o
  -8   2   6       27.54       31.10      1.48 o
  -7   2   6       40.40       43.66      1.11 o
  -6   2   6      208.98      221.95      2.57 o
  -5   2   6      166.45      153.07      2.20 o
  -4   2   6      175.94      200.08      2.18 o
  -3   2   6       27.92       32.25      0.59 o
  -2   2   6       90.47       91.81      0.93 o
  -1   2   6      955.93      937.79      7.81 o
   0   2   6      410.33      449.06      3.96 o
   1   2   6      444.17      451.03      4.30 o
   2   2   6      108.25      102.33      1.37 o
   3   2   6        9.77       10.10      0.54 o
   4   2   6       91.77       94.29      1.43 o
   5   2   6       72.03       84.89      1.48 o
   6   2   6      133.98      140.80      1.96 o
   7   2   6       64.68       62.82      1.99 o
   8   2   6      200.47      207.34      3.11 o
   9   2   6       82.65       78.67      2.84 o
  10   2   6       42.82       41.99      2.81 o
  11   2   6       24.86       25.93      2.45 o
  12   2   6       12.88       12.55      3.20 o
  13   2   6        3.92        4.32      1.58 o
  14   2   6        0.34        0.05      1.52 o
 -15   3   6        2.13        1.73      2.83 o
 -14   3   6        0.86        1.69      1.44 o
 -13   3   6        2.42        1.85      1.28 o
 -12   3   6        3.18        3.84      1.13 o
 -11   3   6       20.74       20.94      1.45 o
 -10   3   6       44.63       43.84      1.61 o
  -9   3   6       18.34       17.66      0.89 o
  -8   3   6       81.30       80.98      1.69 o
  -7   3   6      149.70      137.52      1.89 o
  -6   3   6      124.10      123.40      1.70 o
  -5   3   6       48.50       47.33      0.96 o
  -4   3   6      158.32      165.67      1.85 o
  -3   3   6      451.43      457.91      3.70 o
  -2   3   6      323.74      375.35      3.21 o
  -1   3   6      383.61      368.66      3.54 o
   0   3   6      757.53      771.49      6.46 o
   1   3   6      401.04      403.18      3.60 o
   2   3   6        1.76        1.52      0.34 o
   3   3   6      728.21      738.07      6.41 o
   4   3   6      667.22      662.24      5.88 o
   5   3   6      196.15      198.71      2.27 o
   6   3   6      439.30      428.97      4.19 o
   7   3   6       30.37       33.88      1.05 o
   8   3   6       22.52       21.94      0.98 o
   9   3   6       40.66       41.79      1.94 o
  10   3   6        2.15        1.36      0.94 o
  11   3   6        3.27        3.29      1.31 o
  12   3   6        3.29        1.72      1.39 o
  13   3   6        0.34        2.79      2.37 o
  14   3   6        6.24        7.71      3.10 o
 -15   4   6        0.98       -0.51      2.33 o
 -14   4   6       12.48       14.61      2.10 o
 -13   4   6        0.02       -0.90      1.25 o
 -12   4   6        0.08        0.29      1.16 o
 -11   4   6        5.93        5.75      1.29 o
 -10   4   6       12.32        9.75      0.96 o
  -9   4   6       82.53       78.37      1.94 o
  -8   4   6      130.93      126.77      2.20 o
  -7   4   6       67.77       70.00      1.32 o
  -6   4   6      124.79      126.75      1.76 o
  -5   4   6        3.99        3.22      0.41 o
  -4   4   6      163.77      158.00      1.72 o
  -3   4   6        7.20       10.32      0.41 o
  -2   4   6        2.63        2.26      0.39 o
  -1   4   6      544.27      594.21      4.86 o
   0   4   6      523.73      567.22      4.97 o
   1   4   6       71.16       69.58      1.02 o
   2   4   6      545.12      563.51      5.00 o
   3   4   6       32.23       27.66      0.72 o
   4   4   6        9.02        6.59      0.48 o
   5   4   6       13.10       10.91      0.66 o
   6   4   6       22.67       25.61      0.82 o
   7   4   6        8.19       10.96      0.74 o
   8   4   6       90.08       82.87      1.85 o
   9   4   6       14.94       15.78      1.10 o
  10   4   6        0.78        1.62      1.05 o
  11   4   6        2.43        2.89      1.53 o
  12   4   6        2.02        4.32      1.66 o
  13   4   6        1.13        0.99      1.74 o
  14   4   6        0.15        0.28      1.87 o
 -14   5   6        1.57       -0.39      1.59 o
 -13   5   6        8.00        7.34      1.81 o
 -12   5   6        7.38       11.15      2.09 o
 -11   5   6        7.23        9.24      1.34 o
 -10   5   6       14.51       17.86      1.54 o
  -9   5   6        3.94        4.50      0.91 o
  -8   5   6       98.42       92.02      1.85 o
  -7   5   6       53.75       51.63      1.24 o
  -6   5   6       32.95       35.48      0.96 o
  -5   5   6      106.34       95.68      1.36 o
  -4   5   6       82.91       92.33      1.21 o
  -3   5   6        5.05        5.11      0.37 o
  -2   5   6       24.16       21.62      0.55 o
  -1   5   6       10.15       10.90      0.38 o
   0   5   6       17.55       17.19      0.52 o
   1   5   6        5.41        5.93      0.38 o
   2   5   6       21.86       24.51      0.60 o
   3   5   6      141.75      123.28      1.45 o
   4   5   6       85.97       75.19      1.31 o
   5   5   6       11.09       10.54      0.56 o
   6   5   6       30.24       36.16      1.53 o
   7   5   6       77.73       73.84      1.84 o
   8   5   6       22.39       25.10      1.33 o
   9   5   6        2.42        1.16      1.08 o
  10   5   6        4.23        4.16      1.81 o
  11   5   6        7.99        7.82      1.78 o
  12   5   6        0.29        0.14      2.37 o
  13   5   6        2.73        5.15      3.51 o
 -14   6   6        1.68        0.12      1.57 o
 -13   6   6        1.65        0.87      1.49 o
 -12   6   6       11.21       10.92      1.78 o
 -11   6   6        7.91        8.96      1.58 o
 -10   6   6        3.31        3.80      1.30 o
  -9   6   6       32.99       34.17      1.71 o
  -8   6   6        8.20       10.96      0.78 o
  -7   6   6       94.05       88.78      1.57 o
  -6   6   6       30.21       26.31      0.82 o
  -5   6   6       53.83       46.91      0.93 o
  -4   6   6       17.44       16.94      0.97 o
  -3   6   6      104.55      105.20      1.81 o
  -2   6   6        8.10        7.19      0.67 o
  -1   6   6       52.55       47.05      0.95 o
   0   6   6       70.46       65.99      1.01 o
   1   6   6        8.15        8.06      0.47 o
   2   6   6       52.54       51.31      1.17 o
   3   6   6      304.83      289.44      3.64 o
   4   6   6       20.82       24.44      0.95 o
   5   6   6       85.74       84.95      2.27 o
   6   6   6       11.48       10.78      0.77 o
   7   6   6       40.99       42.96      1.25 o
   8   6   6       14.08       16.55      1.14 o
   9   6   6        0.10        0.58      1.25 o
  10   6   6        6.06        4.70      2.32 o
  11   6   6        4.13        3.19      2.47 o
  12   6   6        7.34        8.26      1.84 o
  13   6   6       14.13       22.83      2.45 o
 -13   7   6        0.45        0.57      2.16 o
 -12   7   6        3.66        4.88      1.46 o
 -11   7   6        5.32        7.32      1.39 o
 -10   7   6        9.45       11.42      3.51 o
  -9   7   6        0.06        0.46      0.76 o
  -8   7   6        1.58       -0.04      0.85 o
  -7   7   6       48.60       54.31      2.93 o
  -6   7   6       38.30       34.76      1.33 o
  -5   7   6       44.66       45.56      1.41 o
  -4   7   6       34.00       34.65      1.44 o
  -3   7   6       32.62       28.80      1.28 o
  -2   7   6       64.04       61.56      2.65 o
  -1   7   6       16.48       18.56      1.17 o
   0   7   6       11.21       12.22      0.99 o
   1   7   6       76.52       78.47      1.81 o
   2   7   6       54.75       50.73      1.94 o
   3   7   6       26.96       28.01      1.02 o
   4   7   6       60.05       60.21      1.52 o
   5   7   6       15.99       16.98      1.10 o
   6   7   6       19.09       25.46      1.34 o
   7   7   6        6.36        8.57      2.11 o
   8   7   6        0.13       -1.25      1.25 o
   9   7   6        0.83       -1.38      1.38 o
  10   7   6        3.43        3.15      1.11 o
  11   7   6        1.05        2.36      1.26 o
  12   7   6        6.36        5.75      1.54 o
 -12   8   6        0.13        2.96      2.48 o
 -11   8   6        2.81        5.86      2.60 o
 -10   8   6        0.62       -0.70      2.13 o
  -9   8   6        3.70        3.65      1.55 o
  -8   8   6        4.03        4.48      2.45 o
  -7   8   6       14.85       18.28      1.41 o
  -6   8   6        9.73        8.77      0.91 o
  -5   8   6        6.19        6.24      0.81 o
  -4   8   6       14.28       13.19      0.92 o
  -3   8   6        4.78        4.62      1.09 o
  -2   8   6       39.78       32.87      1.73 o
  -1   8   6       23.60       29.84      1.26 o
   0   8   6       36.88       27.22      2.14 o
   1   8   6        7.22        6.16      1.17 o
   2   8   6        5.62        4.11      1.22 o
   3   8   6       33.18       30.71      1.68 o
   4   8   6       56.62       59.59      2.33 o
   5   8   6        5.57        6.60      1.09 o
   6   8   6        3.34        2.50      1.19 o
   7   8   6        1.38        0.94      1.57 o
   8   8   6        1.42        2.42      1.76 o
   9   8   6        7.46        5.48      1.88 o
  10   8   6       11.72       19.61      4.07 o
  11   8   6        3.51        1.63      3.28 o
 -11   9   6        1.12       -2.18      2.18 o
 -10   9   6        0.82        0.50      2.51 o
  -9   9   6        1.10        2.65      1.62 o
  -8   9   6        8.97        9.16      1.43 o
  -7   9   6        3.29        2.72      1.22 o
  -6   9   6        6.44        8.31      1.35 o
  -5   9   6        0.73       -1.02      1.02 o
  -4   9   6        0.30       -0.90      1.19 o
  -3   9   6       15.41       16.06      1.75 o
  -2   9   6        2.18        3.99      2.55 o
  -1   9   6        3.94        0.72      1.80 o
   0   9   6       11.95       14.53      1.96 o
   1   9   6        1.75        0.06      1.85 o
   2   9   6        6.32        8.42      1.11 o
   3   9   6        1.96       -0.45      0.98 o
   4   9   6       27.53       28.71      2.32 o
   5   9   6        0.56       -1.22      1.85 o
   6   9   6        0.05        1.62      1.72 o
   7   9   6       10.74       10.17      2.14 o
   8   9   6        1.62        1.18      1.79 o
   9   9   6        5.39        2.06      1.96 o
  10   9   6        2.37        2.56      3.58 o
  -9  10   6        1.07        2.25      2.45 o
  -8  10   6        3.56        6.04      1.92 o
  -7  10   6        2.77        4.93      1.93 o
  -6  10   6        4.19        6.24      1.92 o
  -5  10   6       11.55       14.45      2.22 o
  -4  10   6        9.04       10.89      1.84 o
  -3  10   6        2.29        0.72      1.40 o
  -2  10   6        0.65        0.08      1.43 o
  -1  10   6        1.15        1.29      1.46 o
   0  10   6       12.51       11.76      2.15 o
   1  10   6        3.93        4.79      1.86 o
   2  10   6        7.38        7.70      1.93 o
   3  10   6       13.59       14.96      2.26 o
   4  10   6        6.54        6.79      2.10 o
   5  10   6        2.26        3.62      1.98 o
   6  10   6       13.69       22.68      4.62 o
   7  10   6        1.30        1.33      1.94 o
   8  10   6        0.84       -1.39      1.88 o
  -7  11   6        1.31        3.24      1.93 o
  -6  11   6        1.48        0.23      2.43 o
  -5  11   6        0.28       -0.57      2.57 o
  -4  11   6        3.25       -2.29      2.29 o
  -3  11   6        5.97        6.94      3.14 o
  -2  11   6        0.81        5.85      2.96 o
  -1  11   6        0.38       -0.40      2.72 o
   0  11   6        0.27       -0.95      2.56 o
   1  11   6        3.72        2.12      1.94 o
   2  11   6        1.55        1.03      2.07 o
   3  11   6        2.41        4.21      1.97 o
   4  11   6        1.70        0.40      1.97 o
   5  11   6        0.26       -1.84      1.84 o
   6  11   6        1.87        2.78      2.07 o
  -4  12   6        3.36        5.90      3.08 o
  -3  12   6        1.07        2.09      2.74 o
  -2  12   6        1.30        1.86      3.00 o
  -1  12   6       11.92       12.67      3.55 o
   0  12   6        5.88        6.07      3.28 o
   1  12   6        2.28        1.26      2.91 o
   2  12   6        7.73        7.88      2.59 o
   3  12   6        0.83       -1.67      2.02 o
 -16   0   7        0.00       -2.55      2.99 o
 -15   0   7        1.08       -0.72      2.85 o
 -14   0   7        1.06       -0.84      1.89 o
 -13   0   7       16.34       12.48      3.48 o
 -12   0   7        0.97        3.09      1.14 o
 -11   0   7       11.82       11.74      1.33 o
 -10   0   7      150.54      151.04      3.55 o
  -9   0   7       69.32       69.08      2.17 o
  -8   0   7       58.27       53.08      1.76 o
  -7   0   7      517.87      528.66      8.37 o
  -6   0   7      200.20      188.44      3.02 o
  -5   0   7      165.67      148.12      2.41 o
  -4   0   7      218.13      234.26      5.36 o
  -3   0   7     1786.54     1915.25     23.57 o
  -2   0   7        1.33        0.01      0.66 o
  -1   0   7     2161.36     2357.77     28.50 o
   0   0   7       86.48       82.18      2.02 o
   1   0   7      117.78      121.05      2.62 o
   2   0   7      498.23      549.72      8.67 o
   3   0   7       31.60       35.16      2.14 o
   4   0   7       13.48       15.04      1.07 o
   5   0   7      345.90      355.97      6.34 o
   6   0   7        5.54        4.09      0.93 o
   7   0   7       70.52       64.20      2.37 o
   8   0   7       18.96       19.00      1.76 o
   9   0   7       26.23       29.47      3.35 o
  10   0   7        5.65        7.30      2.52 o
  11   0   7        2.05        4.03      2.44 o
  12   0   7        0.14       -0.83      2.32 o
  13   0   7       11.85        9.93      3.20 o
  14   0   7        1.12       -2.15      2.60 o
 -16   1   7        2.28        2.52      2.25 o
 -15   1   7        4.56        8.30      2.22 o
 -14   1   7        2.80        6.41      1.75 o
 -13   1   7        8.81       13.12      1.97 o
 -12   1   7       27.86       26.58      1.25 o
 -11   1   7        5.83        6.39      0.84 o
 -10   1   7        2.23        1.70      0.81 o
  -9   1   7       20.66       19.55      1.08 o
  -8   1   7      190.81      175.87      2.94 o
  -7   1   7      128.46      129.20      2.09 o
  -6   1   7      396.56      372.64      3.97 o
  -5   1   7      383.06      420.89      3.94 o
  -4   1   7      347.83      364.74      3.27 o
  -3   1   7     1115.00     1252.20      9.88 o
  -2   1   7     2486.82     2706.97     20.60 o
  -1   1   7      620.00      681.44      7.56 o
   0   1   7      359.59      370.40      4.31 o
   1   1   7      418.24      451.01      5.13 o
   2   1   7      416.08      377.79      4.87 o
   3   1   7      148.80      150.37      2.46 o
   4   1   7      156.55      165.27      2.71 o
   5   1   7       92.65       87.66      1.75 o
   6   1   7       13.45       11.86      0.87 o
   7   1   7      171.02      163.77      2.42 o
   8   1   7      104.44      105.53      2.06 o
   9   1   7      106.94      105.12      3.34 o
  10   1   7        2.82        0.97      1.48 o
  11   1   7        0.29        0.60      2.17 o
  12   1   7       21.66       28.23      3.00 o
  13   1   7        0.76        0.41      1.85 o
  14   1   7        3.39        6.45      2.31 o
 -15   2   7        2.06        2.26      1.77 o
 -14   2   7        2.98        0.59      1.58 o
 -13   2   7        4.91        6.38      1.47 o
 -12   2   7        2.71        3.37      1.79 o
 -11   2   7       46.95       52.58      1.84 o
 -10   2   7      103.42      100.25      2.00 o
  -9   2   7        9.09       11.46      1.14 o
  -8   2   7       60.29       57.38      1.65 o
  -7   2   7       15.85       16.38      0.78 o
  -6   2   7       50.34       50.43      1.13 o
  -5   2   7        7.98       10.85      0.46 o
  -4   2   7      299.59      300.19      2.91 o
  -3   2   7      538.10      552.66      4.96 o
  -2   2   7       85.04       90.23      1.03 o
  -1   2   7        6.85        9.42      0.40 o
   0   2   7      449.12      508.91      4.50 o
   1   2   7      272.30      293.69      3.04 o
   2   2   7       38.39       45.27      0.91 o
   3   2   7      116.57      116.84      1.78 o
   4   2   7      125.01      141.23      2.02 o
   5   2   7       92.22       81.72      1.51 o
   6   2   7        1.13        0.41      0.48 o
   7   2   7      140.75      136.45      2.59 o
   8   2   7        4.97        7.67      0.91 o
   9   2   7       21.28       19.36      1.68 o
  10   2   7       30.84       32.74      2.56 o
  11   2   7        0.59       -0.44      1.49 o
  12   2   7        2.12        1.44      2.82 o
  13   2   7        1.74        1.49      1.45 o
  14   2   7        1.96        1.45      1.62 o
 -15   3   7        2.11        2.27      2.11 o
 -14   3   7        0.12        0.05      1.92 o
 -13   3   7        1.74        0.11      1.22 o
 -12   3   7        0.21       -0.76      0.98 o
 -11   3   7        0.38        0.76      0.99 o
 -10   3   7       58.19       56.74      2.15 o
  -9   3   7        7.32        6.67      0.80 o
  -8   3   7      163.37      154.59      2.29 o
  -7   3   7       41.13       42.56      1.05 o
  -6   3   7      190.84      196.17      2.36 o
  -5   3   7       98.08      101.86      1.41 o
  -4   3   7       16.46       17.58      0.60 o
  -3   3   7      141.15      143.62      1.96 o
  -2   3   7      266.26      263.03      2.57 o
  -1   3   7      513.24      577.50      5.01 o
   0   3   7        9.49       10.71      0.43 o
   1   3   7      234.64      227.09      2.17 o
   2   3   7      539.27      593.36      5.29 o
   3   3   7       85.43       85.16      1.28 o
   4   3   7      130.91      130.34      1.85 o
   5   3   7       93.85      100.73      1.65 o
   6   3   7        8.11        8.05      0.66 o
   7   3   7       51.98       45.06      1.22 o
   8   3   7       45.53       53.63      1.55 o
   9   3   7       14.93       12.47      1.03 o
  10   3   7        0.38        0.32      1.13 o
  11   3   7        2.92        2.23      1.37 o
  12   3   7        0.08        1.56      1.67 o
  13   3   7        6.39        9.07      2.06 o
  14   3   7        0.68        1.69      1.97 o
 -15   4   7        1.23       -2.25      2.25 o
 -14   4   7        3.39        7.21      3.30 o
 -13   4   7        1.82        1.46      1.32 o
 -12   4   7        2.57        2.67      1.25 o
 -11   4   7       12.75       11.39      1.43 o
 -10   4   7        4.25        2.64      0.90 o
  -9   4   7       85.52       92.98      2.14 o
  -8   4   7       28.00       27.93      1.13 o
  -7   4   7      102.02      100.98      1.56 o
  -6   4   7        1.60        1.45      0.47 o
  -5   4   7       40.93       41.47      0.88 o
  -4   4   7      129.52      124.95      1.52 o
  -3   4   7      445.69      473.29      4.37 o
  -2   4   7      511.30      533.38      4.72 o
  -1   4   7      398.44      417.53      3.86 o
   0   4   7       71.06       82.10      1.17 o
   1   4   7      383.70      402.30      3.81 o
   2   4   7        5.22        4.03      0.40 o
   3   4   7        8.38        9.21      0.82 o
   4   4   7       68.70       63.07      1.09 o
   5   4   7       16.54       15.79      0.65 o
   6   4   7       21.48       23.72      0.83 o
   7   4   7       21.50       15.46      0.89 o
   8   4   7       19.36       17.30      1.11 o
   9   4   7        1.97        1.41      0.91 o
  10   4   7        9.84       11.10      1.45 o
  11   4   7        0.50        1.24      1.57 o
  12   4   7        0.78        0.86      1.66 o
  13   4   7        4.18        2.73      3.40 o
 -14   5   7        3.43        3.39      2.57 o
 -13   5   7       15.62       17.21      3.37 o
 -12   5   7        0.09       -1.11      1.11 o
 -11   5   7        1.23        1.35      1.14 o
 -10   5   7       13.10       15.17      1.20 o
  -9   5   7        5.28        8.14      0.90 o
  -8   5   7       86.37       82.89      1.78 o
  -7   5   7      154.89      149.22      2.54 o
  -6   5   7       85.27       87.06      1.39 o
  -5   5   7       72.01       73.79      1.75 o
  -4   5   7       40.62       39.40      0.85 o
  -3   5   7       35.04       36.04      0.81 o
  -2   5   7       11.34        8.23      0.41 o
  -1   5   7        6.88        8.44      0.46 o
   0   5   7       53.90       52.99      0.87 o
   1   5   7       34.08       28.71      0.72 o
   2   5   7      128.65      124.58      1.59 o
   3   5   7      305.27      318.40      3.06 o
   4   5   7       48.65       48.05      0.96 o
   5   5   7      116.27      122.42      1.84 o
   6   5   7       18.12       20.26      0.90 o
   7   5   7       22.45       22.68      1.25 o
   8   5   7        7.30        8.65      1.04 o
   9   5   7       11.84        9.90      1.58 o
  10   5   7        5.76        7.49      1.33 o
  11   5   7        5.25        5.68      1.76 o
  12   5   7        5.82        8.40      2.04 o
  13   5   7        4.46        8.12      2.16 o
 -14   6   7        1.48       -1.79      2.07 o
 -13   6   7        0.21       -0.96      1.66 o
 -12   6   7       13.32       16.33      1.95 o
 -11   6   7        1.39       -0.49      1.28 o
 -10   6   7        2.78        3.63      1.08 o
  -9   6   7        3.15        1.82      0.80 o
  -8   6   7        0.89       -0.62      0.62 o
  -7   6   7        2.97        2.53      0.59 o
  -6   6   7      113.85      108.89      1.64 o
  -5   6   7      109.37      101.72      1.52 o
  -4   6   7        1.05        1.31      0.41 o
  -3   6   7       18.94       19.15      0.73 o
  -2   6   7      129.35      127.90      2.49 o
  -1   6   7        9.89        9.44      0.53 o
   0   6   7       40.38       43.47      0.96 o
   1   6   7       14.59       10.22      0.73 o
   2   6   7       42.04       38.18      1.13 o
   3   6   7       55.75       57.06      1.38 o
   4   6   7       51.90       52.77      1.18 o
   5   6   7        4.92        5.47      0.57 o
   6   6   7        8.01        7.88      0.70 o
   7   6   7       13.54       13.75      1.08 o
   8   6   7       25.89       22.57      1.31 o
   9   6   7        3.71        0.51      0.86 o
  10   6   7        1.87        2.94      1.48 o
  11   6   7        2.71        4.67      1.64 o
  12   6   7        3.93        5.99      1.83 o
 -13   7   7        0.03       -1.52      1.52 o
 -12   7   7        0.47        0.08      1.25 o
 -11   7   7        9.80       11.03      2.92 o
 -10   7   7        1.34        1.58      1.11 o
  -9   7   7        6.21        6.33      1.05 o
  -8   7   7       13.52       12.28      0.84 o
  -7   7   7       13.00       13.37      1.03 o
  -6   7   7       11.18       12.20      0.98 o
  -5   7   7        5.86        7.59      1.38 o
  -4   7   7       30.77       28.88      1.36 o
  -3   7   7       35.95       28.33      1.52 o
  -2   7   7       10.35       14.11      1.33 o
  -1   7   7       42.54       44.08      2.26 o
   0   7   7        0.18        0.29      0.72 o
   1   7   7       18.06       18.96      1.04 o
   2   7   7       29.39       26.81      0.89 o
   3   7   7       88.86       93.35      1.89 o
   4   7   7        3.67        3.37      1.00 o
   5   7   7       12.22       12.09      1.07 o
   6   7   7       18.13       18.92      1.27 o
   7   7   7        7.95        7.66      1.70 o
   8   7   7        6.19        5.99      1.67 o
   9   7   7        2.59        2.92      0.87 o
  10   7   7        6.65        8.02      3.26 o
  11   7   7        0.83        0.03      1.53 o
  12   7   7        1.79        2.66      1.61 o
 -12   8   7        2.17        2.41      2.46 o
 -11   8   7        3.38        2.96      2.51 o
 -10   8   7        8.31        7.25      2.63 o
  -9   8   7       13.55       15.55      1.99 o
  -8   8   7        3.86        5.29      1.25 o
  -7   8   7        6.34        5.88      0.90 o
  -6   8   7        7.09        5.06      0.91 o
  -5   8   7        7.26        7.96      0.89 o
  -4   8   7       22.02       20.27      1.13 o
  -3   8   7        4.60        3.87      0.77 o
  -2   8   7       59.62       55.33      2.26 o
  -1   8   7        4.97        4.84      0.87 o
   0   8   7        6.21        6.39      0.84 o
   1   8   7        7.09        9.81      1.01 o
   2   8   7       10.80       11.11      0.82 o
   3   8   7       23.86       24.13      1.15 o
   4   8   7        0.41       -0.13      0.64 o
   5   8   7       17.18       13.76      1.44 o
   6   8   7        7.52        8.29      1.36 o
   7   8   7        3.27        3.76      2.27 o
   8   8   7        4.05        1.96      1.73 o
   9   8   7        5.19        3.28      1.76 o
  10   8   7        2.81        1.91      3.19 o
 -11   9   7        3.64        1.08      2.53 o
 -10   9   7        1.49        2.25      2.52 o
  -9   9   7        0.34       -0.05      1.60 o
  -8   9   7        5.18        8.33      1.46 o
  -7   9   7       12.03       12.32      1.58 o
  -6   9   7        1.29       -1.13      1.16 o
  -5   9   7       14.72       17.04      1.96 o
  -4   9   7        1.00        0.43      1.33 o
  -3   9   7       12.34       11.79      1.81 o
  -2   9   7        0.07        0.72      1.30 o
  -1   9   7        0.40       -0.46      1.38 o
   0   9   7        6.12        9.66      2.72 o
   1   9   7       40.29       42.10      2.80 o
   2   9   7        3.08        2.84      1.03 o
   3   9   7        6.20        7.80      1.27 o
   4   9   7        4.42        5.08      1.24 o
   5   9   7        6.38        8.50      2.01 o
   6   9   7        1.96        3.57      2.53 o
   7   9   7        2.01        3.09      2.92 o
   8   9   7        6.08        6.78      2.04 o
   9   9   7        2.39       -0.37      1.92 o
  -9  10   7        3.96        3.72      1.93 o
  -8  10   7        1.80        2.51      1.75 o
  -7  10   7        2.15        2.94      1.84 o
  -6  10   7       10.33       14.96      3.94 o
  -5  10   7       13.19       18.70      2.13 o
  -4  10   7        1.31        1.53      1.47 o
  -3  10   7        1.82        0.38      2.24 o
  -2  10   7        7.27        9.10      2.84 o
  -1  10   7        5.95        0.60      1.62 o
   0  10   7        6.77        4.73      1.86 o
   1  10   7        3.88        4.12      1.83 o
   2  10   7        1.88       -1.22      2.95 o
   3  10   7       28.27       31.43      3.47 o
   4  10   7        1.73        2.06      1.84 o
   5  10   7        8.69        9.46      2.15 o
   6  10   7        4.82        5.28      2.13 o
   7  10   7        1.05        0.26      1.90 o
   8  10   7        0.89       -0.37      2.24 o
  -7  11   7        2.50       -2.49      2.49 o
  -6  11   7        2.76        2.74      2.79 o
  -5  11   7        2.74        0.83      2.65 o
  -4  11   7       16.92       21.58      3.80 o
  -3  11   7        3.59        6.58      3.15 o
  -2  11   7        2.17        4.32      2.95 o
  -1  11   7        4.26        3.75      1.76 o
   0  11   7        3.44        6.01      3.02 o
   1  11   7        2.29        4.95      2.48 o
   2  11   7        3.94        5.57      2.12 o
   3  11   7        1.96        0.04      1.93 o
   4  11   7        0.71        2.14      2.60 o
   5  11   7        5.14        5.73      2.73 o
  -3  12   7        0.16       -2.45      2.89 o
  -2  12   7        9.63       14.04      3.69 o
  -1  12   7       11.16       14.74      3.93 o
   0  12   7        0.05       -0.23      3.03 o
   1  12   7        1.37        0.78      2.13 o
 -15   0   8        4.13        6.71      3.23 o
 -14   0   8        0.14       -0.17      1.86 o
 -13   0   8        3.58        5.69      2.52 o
 -12   0   8        1.58        2.31      1.71 o
 -11   0   8        0.01        1.30      1.01 o
 -10   0   8        0.02        1.92      0.95 o
  -9   0   8       49.96       51.67      1.87 o
  -8   0   8       54.16       51.35      1.75 o
  -7   0   8      168.37      187.26      3.60 o
  -6   0   8      226.83      202.34      3.40 o
  -5   0   8      456.21      459.12      6.54 o
  -4   0   8      759.81      765.52     10.10 o
  -3   0   8     1097.01     1123.80     14.28 o
  -2   0   8       79.46       89.48      1.50 o
  -1   0   8     1645.81     1726.56     21.21 o
   0   0   8      327.80      331.40      5.68 o
   1   0   8       10.62       11.64      0.88 o
   2   0   8      286.14      322.55      5.66 o
   3   0   8      118.44      138.12      4.97 o
   4   0   8       33.94       34.16      2.21 o
   5   0   8       15.14       14.65      1.22 o
   6   0   8        1.48        1.03      1.37 o
   7   0   8        0.21       -0.85      0.85 o
   8   0   8       94.78       88.80      5.02 o
   9   0   8        9.78       13.25      2.79 o
  10   0   8        5.16        4.61      2.44 o
  11   0   8        0.60       -1.32      2.20 o
  12   0   8        8.24        6.97      3.01 o
  13   0   8        7.07        2.96      3.01 o
  14   0   8        0.25        4.71      3.17 o
 -15   1   8        0.74        1.33      1.77 o
 -14   1   8        2.81        1.79      1.69 o
 -13   1   8       11.11       11.51      1.86 o
 -12   1   8       18.88       22.41      1.74 o
 -11   1   8       66.62       71.88      2.10 o
 -10   1   8        5.75        7.41      0.78 o
  -9   1   8      192.18      202.11      2.92 o
  -8   1   8       17.87       18.89      0.85 o
  -7   1   8       28.01       26.68      0.79 o
  -6   1   8      195.65      197.57      2.54 o
  -5   1   8       21.74       22.15      0.64 o
  -4   1   8      310.60      316.28      3.07 o
  -3   1   8       49.75       50.71      0.91 o
  -2   1   8      667.84      686.01      6.81 o
  -1   1   8     1600.38     1590.55     13.86 o
   0   1   8      194.67      217.11      3.16 o
   1   1   8       45.42       40.47      1.14 o
   2   1   8       59.00       64.79      1.48 o
   3   1   8      135.16      119.00      2.20 o
   4   1   8       23.82       22.39      0.93 o
   5   1   8       73.75       70.56      1.61 o
   6   1   8       52.07       46.75      1.44 o
   7   1   8       26.64       24.39      1.00 o
   8   1   8       10.38       11.70      1.56 o
   9   1   8       32.72       32.59      2.55 o
  10   1   8        3.34        3.82      1.55 o
  11   1   8        1.97       -0.73      1.54 o
  12   1   8       10.68       15.25      2.37 o
  13   1   8       10.41       17.05      2.64 o
  14   1   8        2.98        1.51      2.14 o
 -15   2   8        0.66       -0.01      2.51 o
 -14   2   8        0.18       -1.32      1.42 o
 -13   2   8        3.82        4.20      1.63 o
 -12   2   8        9.36       10.75      1.81 o
 -11   2   8       18.27       21.14      1.47 o
 -10   2   8       37.66       43.33      1.43 o
  -9   2   8       65.58       65.14      2.60 o
  -8   2   8       45.43       45.24      1.54 o
  -7   2   8      188.11      189.40      2.60 o
  -6   2   8       88.95       82.53      1.48 o
  -5   2   8      290.10      302.24      3.09 o
  -4   2   8       47.27       53.65      1.00 o
  -3   2   8       71.77       66.50      1.09 o
  -2   2   8       25.06       24.48      0.59 o
  -1   2   8      125.65      126.69      1.51 o
   0   2   8      192.52      190.76      2.04 o
   1   2   8       61.87       68.87      1.15 o
   2   2   8      259.81      259.58      2.87 o
   3   2   8      129.00      134.72      2.17 o
   4   2   8      146.95      147.56      2.38 o
   5   2   8      127.23      116.89      1.91 o
   6   2   8       79.86       83.88      2.22 o
   7   2   8        5.16        4.31      0.64 o
   8   2   8       27.32       24.96      1.37 o
   9   2   8        6.68        7.50      1.77 o
  10   2   8        5.67        7.55      1.79 o
  11   2   8        4.87        3.47      1.84 o
  12   2   8        4.24        2.60      1.85 o
  13   2   8        2.83        3.51      1.57 o
  14   2   8        2.23        2.81      1.68 o
 -15   3   8        0.02        1.79      2.74 o
 -14   3   8        0.03        1.76      1.96 o
 -13   3   8        8.30       14.00      2.25 o
 -12   3   8        1.91        1.78      1.06 o
 -11   3   8        0.34        0.04      0.99 o
 -10   3   8       59.96       59.42      1.75 o
  -9   3   8       25.43       28.17      1.17 o
  -8   3   8      119.98      124.08      2.05 o
  -7   3   8      125.68      126.80      1.87 o
  -6   3   8        8.93        9.10      0.56 o
  -5   3   8      162.28      158.91      1.96 o
  -4   3   8      122.51      123.72      2.64 o
  -3   3   8      155.79      151.31      2.11 o
  -2   3   8      544.27      534.75      4.77 o
  -1   3   8      340.18      329.60      3.15 o
   0   3   8       23.20       24.89      0.67 o
   1   3   8      157.96      159.71      1.72 o
   2   3   8       41.47       39.00      0.87 o
   3   3   8      112.01       99.15      1.44 o
   4   3   8       84.23       81.87      1.34 o
   5   3   8        3.11        2.61      0.55 o
   6   3   8       72.63       69.34      1.53 o
   7   3   8       67.07       60.38      1.60 o
   8   3   8       82.03       82.81      2.09 o
   9   3   8       31.58       28.80      1.61 o
  10   3   8        1.25        3.43      1.29 o
  11   3   8       11.67        9.24      1.59 o
  12   3   8        1.17        0.05      3.15 o
  13   3   8        0.12       -1.32      2.69 o
 -15   4   8        0.98        1.21      2.61 o
 -14   4   8        6.47        7.56      2.22 o
 -13   4   8        1.41        1.21      1.81 o
 -12   4   8        0.10        0.25      1.66 o
 -11   4   8        6.80        3.98      1.24 o
 -10   4   8       18.47       24.59      1.87 o
  -9   4   8       57.71       52.94      1.62 o
  -8   4   8       19.10       17.68      1.20 o
  -7   4   8      134.73      145.81      2.22 o
  -6   4   8       29.85       30.22      0.84 o
  -5   4   8      127.74      126.52      1.61 o
  -4   4   8      117.68      116.74      1.50 o
  -3   4   8      323.95      303.59      3.20 o
  -2   4   8      170.37      171.72      1.92 o
  -1   4   8      209.79      202.98      2.10 o
   0   4   8       59.73       59.63      1.01 o
   1   4   8        0.18       -0.08      0.25 o
   2   4   8        2.41        2.40      0.28 o
   3   4   8       10.62        8.39      0.53 o
   4   4   8      115.57      119.27      1.69 o
   5   4   8        0.32        0.32      0.47 o
   6   4   8       42.86       44.48      1.28 o
   7   4   8       50.52       47.57      1.46 o
   8   4   8       12.51       10.30      0.99 o
   9   4   8       39.63       47.10      1.89 o
  10   4   8        1.71        0.56      1.38 o
  11   4   8        3.45        4.62      1.72 o
  12   4   8        9.79       12.48      2.18 o
  13   4   8        2.96        0.45      1.84 o
 -14   5   8        0.79        1.64      2.43 o
 -13   5   8        4.35        4.59      1.99 o
 -12   5   8        3.08        1.07      1.22 o
 -11   5   8        5.07        6.44      1.34 o
 -10   5   8        1.85        2.09      0.93 o
  -9   5   8        9.30        7.91      0.93 o
  -8   5   8       13.42       16.99      1.06 o
  -7   5   8       10.03        9.31      0.73 o
  -6   5   8       43.16       37.59      1.13 o
  -5   5   8       32.67       29.86      0.86 o
  -4   5   8       88.70       83.54      1.33 o
  -3   5   8        8.02       11.38      0.57 o
  -2   5   8      119.74      113.02      1.44 o
  -1   5   8       26.16       27.90      0.74 o
   0   5   8       32.78       29.28      0.72 o
   1   5   8        9.15        9.77      0.53 o
   2   5   8       58.43       54.81      1.07 o
   3   5   8        2.47        1.50      0.42 o
   4   5   8       61.61       70.04      1.36 o
   5   5   8      152.83      150.35      2.60 o
   6   5   8        4.07        5.86      1.22 o
   7   5   8        8.12        9.12      1.15 o
   8   5   8       51.94       58.09      2.08 o
   9   5   8        0.41        0.40      0.90 o
  10   5   8        2.45        2.46      1.73 o
  11   5   8        8.32        9.75      2.02 o
  12   5   8        3.81        6.02      1.95 o
  13   5   8        0.27       -1.87      1.87 o
 -13   6   8        2.54        1.48      2.18 o
 -12   6   8        1.35        2.87      1.51 o
 -11   6   8        0.38       -0.49      1.13 o
 -10   6   8        4.77        3.91      0.98 o
  -9   6   8        4.32        3.22      0.83 o
  -8   6   8        7.27        9.68      0.85 o
  -7   6   8        3.11        5.45      0.73 o
  -6   6   8       19.03       18.51      0.78 o
  -5   6   8       88.86       84.30      1.43 o
  -4   6   8       37.26       30.14      0.92 o
  -3   6   8       72.51       71.68      1.47 o
  -2   6   8       89.19       74.98      1.31 o
  -1   6   8       74.76       67.19      1.15 o
   0   6   8        4.95        4.17      0.46 o
   1   6   8        8.11        7.90      0.51 o
   2   6   8        8.23        6.83      0.52 o
   3   6   8      109.47      111.39      1.62 o
   4   6   8       48.04       52.94      1.22 o
   5   6   8       35.00       37.51      1.37 o
   6   6   8       11.85        9.67      0.95 o
   7   6   8       45.07       44.38      1.72 o
   8   6   8       14.54       14.84      1.19 o
   9   6   8        0.28        2.08      1.13 o
  10   6   8        1.39       -0.85      2.79 o
  11   6   8        2.90        1.67      1.66 o
  12   6   8        1.77        1.70      1.76 o
 -13   7   8        0.62        0.91      1.75 o
 -12   7   8        2.58        0.45      1.39 o
 -11   7   8        1.45        0.88      1.29 o
 -10   7   8        3.76        4.00      1.08 o
  -9   7   8       11.18       12.23      1.04 o
  -8   7   8        4.67        6.65      0.81 o
  -7   7   8       16.47       16.26      0.86 o
  -6   7   8        5.30        2.71      0.77 o
  -5   7   8       38.68       42.56      1.41 o
  -4   7   8       21.64       17.61      1.36 o
  -3   7   8       46.47       39.29      1.74 o
  -2   7   8       97.62       96.50      2.29 o
  -1   7   8        7.46        5.25      1.44 o
   0   7   8       68.26       62.28      1.42 o
   1   7   8       69.85       76.59      1.47 o
   2   7   8        9.14        7.45      0.67 o
   3   7   8       17.82       16.73      0.95 o
   4   7   8       48.45       45.33      1.67 o
   5   7   8        2.37        1.68      0.84 o
   6   7   8       12.69       15.88      1.45 o
   7   7   8       14.76       15.01      3.51 o
   8   7   8        5.28        8.25      0.98 o
   9   7   8        1.67        1.02      0.96 o
  10   7   8        0.44       -0.34      1.70 o
  11   7   8        1.11       -0.18      1.37 o
 -11   8   8        3.98        6.19      2.78 o
 -10   8   8        1.42        2.15      2.49 o
  -9   8   8        2.26        0.07      1.21 o
  -8   8   8       16.58       15.25      1.60 o
  -7   8   8        2.96        3.86      1.03 o
  -6   8   8        0.62       -0.17      0.70 o
  -5   8   8        0.50        0.36      0.75 o
  -4   8   8        7.47        6.49      1.12 o
  -3   8   8       29.81       35.19      1.73 o
  -2   8   8        7.37        6.82      1.08 o
  -1   8   8        5.93        6.38      1.07 o
   0   8   8        3.23        4.13      0.87 o
   1   8   8        1.66        1.38      0.71 o
   2   8   8        0.60       -0.72      0.72 o
   3   8   8        1.89        1.72      0.64 o
   4   8   8       12.48       14.98      1.51 o
   5   8   8        5.27        5.68      1.48 o
   6   8   8        9.73        9.83      2.00 o
   7   8   8        2.20        6.42      4.61 o
   8   8   8        1.49        3.61      1.84 o
   9   8   8       10.47       16.04      2.38 o
  10   8   8        5.37        8.85      3.74 o
 -10   9   8        3.60        3.01      2.64 o
  -9   9   8        4.39        5.81      1.48 o
  -8   9   8        2.28       -0.17      1.25 o
  -7   9   8        4.99        5.13      1.42 o
  -6   9   8       18.38       20.74      1.77 o
  -5   9   8        5.46        6.92      1.72 o
  -4   9   8        0.28       -1.05      1.26 o
  -3   9   8        0.33        2.12      1.45 o
  -2   9   8        8.15       10.24      1.78 o
  -1   9   8        8.26        8.44      1.88 o
   0   9   8        7.44        6.55      1.78 o
   1   9   8        3.09        4.64      1.72 o
   2   9   8       33.50       39.83      2.89 o
   3   9   8        3.65        2.95      1.70 o
   4   9   8       10.72       10.88      2.11 o
   5   9   8        0.88        2.26      1.70 o
   6   9   8        2.10        4.14      1.87 o
   7   9   8        8.07        7.63      2.08 o
   8   9   8        3.99        8.52      2.21 o
   9   9   8        3.32        1.02      2.00 o
  -9  10   8        0.75       -1.14      1.67 o
  -8  10   8        2.22        3.94      2.21 o
  -7  10   8        1.47        1.57      2.56 o
  -6  10   8        5.81       12.10      2.09 o
  -5  10   8        9.54       10.20      1.93 o
  -4  10   8        4.68        5.56      1.76 o
  -3  10   8        2.42        1.44      2.04 o
  -2  10   8        2.41        0.18      2.56 o
  -1  10   8        4.84        4.05      1.78 o
   0  10   8        5.75        4.42      3.68 o
   1  10   8       11.69       14.37      2.26 o
   2  10   8        2.53        3.44      1.95 o
   3  10   8       11.54       14.46      2.35 o
   4  10   8        2.62        4.41      2.05 o
   5  10   8        0.37       -1.86      1.86 o
   6  10   8        4.32        7.13      2.21 o
   7  10   8        2.93        4.52      2.18 o
  -6  11   8        0.11        0.87      2.61 o
  -5  11   8        3.57        7.22      3.04 o
  -4  11   8       10.15       14.67      3.57 o
  -3  11   8        5.78        9.57      3.19 o
  -2  11   8        6.80        8.09      2.04 o
  -1  11   8        2.02        1.65      1.80 o
   0  11   8        9.63        7.46      2.26 o
   1  11   8        4.94        5.40      2.81 o
   2  11   8        2.63        4.74      2.12 o
   3  11   8        3.03        4.89      2.06 o
   4  11   8        2.51        4.07      3.21 o
   5  11   8        3.59        5.40      2.27 o
 -15   0   9        0.65        0.71      2.80 o
 -14   0   9        0.41       -2.23      2.65 o
 -13   0   9       14.69       15.10      2.84 o
 -12   0   9        2.39        4.06      1.88 o
 -11   0   9        2.35        1.94      1.63 o
 -10   0   9       57.07       56.28      3.13 o
  -9   0   9        2.74        3.36      0.89 o
  -8   0   9       26.29       30.56      1.65 o
  -7   0   9       56.82       53.77      1.75 o
  -6   0   9        6.21        9.57      0.90 o
  -5   0   9       97.65      105.62      2.49 o
  -4   0   9       96.96       96.24      2.15 o
  -3   0   9        2.30        0.96      0.70 o
  -2   0   9       15.30       15.07      0.66 o
  -1   0   9       23.38       28.17      1.12 o
   0   0   9       32.09       34.26      1.49 o
   1   0   9      763.78      857.01     13.14 o
   2   0   9       17.73       18.76      1.20 o
   3   0   9        0.17       -0.60      0.60 o
   4   0   9       10.62       12.63      1.14 o
   5   0   9        2.22        1.05      0.82 o
   6   0   9        5.33        4.39      1.03 o
   7   0   9       12.35       21.22      1.97 o
   8   0   9        4.07        4.19      2.36 o
   9   0   9       30.79       18.52      3.14 o
  10   0   9        0.13        2.48      2.28 o
  11   0   9        6.09        8.79      2.91 o
  12   0   9        0.16       -2.10      2.42 o
  13   0   9        9.51        5.28      3.22 o
  14   0   9        0.00        2.69      3.05 o
 -15   1   9        0.48        1.49      1.78 o
 -14   1   9        1.66        1.35      1.60 o
 -13   1   9        3.58        5.45      2.07 o
 -12   1   9       10.29        8.41      1.45 o
 -11   1   9        5.22        6.70      1.27 o
 -10   1   9       13.63       13.98      1.50 o
  -9   1   9        2.16        2.39      0.78 o
  -8   1   9      143.35      133.34      2.07 o
  -7   1   9       28.81       23.31      0.82 o
  -6   1   9       50.19       55.34      1.04 o
  -5   1   9       20.54       16.78      0.70 o
  -4   1   9       12.83       16.18      0.56 o
  -3   1   9      201.25      205.24      2.21 o
  -2   1   9      321.49      354.81      3.91 o
  -1   1   9      132.42      145.69      1.91 o
   0   1   9       16.21       15.20      0.82 o
   1   1   9      210.85      225.38      3.38 o
   2   1   9       21.09       22.32      0.96 o
   3   1   9      275.05      279.36      4.85 o
   4   1   9       60.60       60.63      1.48 o
   5   1   9       58.16       62.61      1.59 o
   6   1   9       23.28       19.48      1.04 o
   7   1   9       24.58       21.73      1.18 o
   8   1   9      141.80      140.78      3.45 o
   9   1   9        2.37        3.45      1.66 o
  10   1   9        7.08        9.02      1.85 o
  11   1   9        6.93        6.50      1.98 o
  12   1   9        4.89        6.77      4.32 o
  13   1   9        1.21        0.62      2.00 o
 -15   2   9        1.70        0.14      2.14 o
 -14   2   9        3.60        5.64      1.77 o
 -13   2   9        1.45        0.68      1.57 o
 -12   2   9        2.80        3.39      1.95 o
 -11   2   9       12.11       13.32      1.67 o
 -10   2   9       33.48       27.86      1.36 o
  -9   2   9       49.71       58.05      1.78 o
  -8   2   9       10.05        9.68      0.77 o
  -7   2   9       87.02       82.53      1.51 o
  -6   2   9        8.33        7.51      0.57 o
  -5   2   9       78.02       79.37      1.46 o
  -4   2   9      138.37      140.22      1.81 o
  -3   2   9       27.41       23.21      0.72 o
  -2   2   9       99.12       95.06      1.18 o
  -1   2   9       51.06       53.49      1.17 o
   0   2   9      403.08      420.16      3.94 o
   1   2   9       20.94       21.74      0.71 o
   2   2   9       67.76       62.36      1.26 o
   3   2   9      176.36      178.35      2.72 o
   4   2   9       66.61       62.35      1.52 o
   5   2   9       16.59       17.20      1.11 o
   6   2   9       20.66       21.22      1.46 o
   7   2   9       17.43       15.52      1.18 o
   8   2   9        7.17       10.89      1.15 o
   9   2   9       13.11        8.84      1.80 o
  10   2   9        6.58        6.95      1.82 o
  11   2   9        4.75        4.00      3.38 o
  12   2   9       14.84       14.69      1.90 o
  13   2   9        1.54        1.48      1.57 o
 -15   3   9        0.98       -0.64      2.04 o
 -14   3   9        0.94        0.02      1.96 o
 -13   3   9        4.94        8.23      2.66 o
 -12   3   9        4.16        3.49      1.86 o
 -11   3   9        0.88       -0.19      0.96 o
 -10   3   9        0.04       -0.08      0.77 o
  -9   3   9       18.69       15.30      1.07 o
  -8   3   9      148.19      151.77      2.48 o
  -7   3   9       48.00       47.56      1.21 o
  -6   3   9      313.85      323.06      3.60 o
  -5   3   9       47.55       44.15      0.91 o
  -4   3   9      399.27      387.53      4.12 o
  -3   3   9      347.77      341.56      3.69 o
  -2   3   9      168.37      172.51      1.86 o
  -1   3   9      121.68      122.01      1.77 o
   0   3   9       60.61       60.27      1.03 o
   1   3   9       57.22       60.17      1.03 o
   2   3   9       51.99       45.30      0.97 o
   3   3   9       85.52       91.74      1.44 o
   4   3   9      339.09      338.54      3.71 o
   5   3   9       86.90       87.97      1.60 o
   6   3   9       79.39       80.69      1.68 o
   7   3   9       86.96       82.10      1.89 o
   8   3   9       13.24       13.11      1.07 o
   9   3   9        0.82        0.04      1.10 o
  10   3   9       32.04       35.65      2.20 o
  11   3   9        2.04        1.49      1.62 o
  12   3   9        1.56        2.00      1.78 o
  13   3   9        3.25        2.82      1.94 o
 -14   4   9        0.95        2.98      2.05 o
 -13   4   9        4.54        2.06      1.88 o
 -12   4   9        1.64        0.99      1.72 o
 -11   4   9        5.45        4.19      1.25 o
 -10   4   9        0.34        0.02      0.84 o
  -9   4   9        9.02       10.53      0.98 o
  -8   4   9       37.24       36.58      1.22 o
  -7   4   9        9.32        7.90      0.72 o
  -6   4   9       90.58       87.50      1.48 o
  -5   4   9      110.93      118.48      1.60 o
  -4   4   9       40.33       40.39      0.99 o
  -3   4   9       12.48       13.44      0.62 o
  -2   4   9        5.09        6.19      0.48 o
  -1   4   9       32.26       26.78      0.71 o
   0   4   9       60.48       71.17      1.10 o
   1   4   9       11.49       11.78      0.51 o
   2   4   9       49.38       50.23      0.90 o
   3   4   9        5.61        6.18      0.47 o
   4   4   9        5.31        4.61      0.59 o
   5   4   9        4.76        5.34      0.64 o
   6   4   9       26.83       26.93      1.56 o
   7   4   9        7.20        7.41      0.94 o
   8   4   9       60.74       58.61      2.02 o
   9   4   9       10.97       12.99      1.22 o
  10   4   9        0.82       -0.43      1.61 o
  11   4   9        7.29        6.57      1.88 o
  12   4   9        1.44       -0.33      1.80 o
  13   4   9        1.79        5.09      2.12 o
 -14   5   9        3.40        4.46      3.10 o
 -13   5   9        0.50       -1.78      1.78 o
 -12   5   9        0.40        0.30      1.61 o
 -11   5   9        2.27        1.87      1.19 o
 -10   5   9        1.54        4.26      0.99 o
  -9   5   9        0.51        0.36      0.79 o
  -8   5   9        8.63       10.73      0.88 o
  -7   5   9       35.83       39.25      1.22 o
  -6   5   9       17.17       13.53      0.84 o
  -5   5   9       39.39       37.20      1.14 o
  -4   5   9      121.42      120.12      1.91 o
  -3   5   9      196.33      178.18      2.28 o
  -2   5   9       46.14       46.68      1.04 o
  -1   5   9       15.39       14.03      0.61 o
   0   5   9       11.27        9.21      0.78 o
   1   5   9        3.47        2.56      0.46 o
   2   5   9       38.64       35.89      0.95 o
   3   5   9       34.22       34.70      1.07 o
   4   5   9       74.19       70.03      1.82 o
   5   5   9        2.88        4.37      0.78 o
   6   5   9       12.90       12.68      1.12 o
   7   5   9       28.75       26.83      1.63 o
   8   5   9        1.30        1.80      0.95 o
   9   5   9        4.09        5.10      1.08 o
  10   5   9        8.25        9.20      1.87 o
  11   5   9        2.17        2.17      1.82 o
  12   5   9        6.01        5.18      1.95 o
 -13   6   9        2.54        1.56      2.23 o
 -12   6   9        2.90        2.46      1.69 o
 -11   6   9       13.33       16.98      1.64 o
 -10   6   9        3.28        3.62      0.91 o
  -9   6   9        5.37        3.81      0.79 o
  -8   6   9        6.63        7.19      0.95 o
  -7   6   9       19.41       18.37      1.00 o
  -6   6   9       27.01       28.76      1.22 o
  -5   6   9       36.86       32.36      1.06 o
  -4   6   9      121.09      118.58      2.57 o
  -3   6   9        0.69        0.77      0.56 o
  -2   6   9      165.99      174.17      2.35 o
  -1   6   9       97.82       99.71      1.85 o
   0   6   9       13.96       13.17      0.68 o
   1   6   9      175.42      178.19      2.43 o
   2   6   9       46.31       45.08      1.14 o
   3   6   9       16.26       14.59      0.75 o
   4   6   9       19.10       20.59      0.93 o
   5   6   9       28.31       29.31      1.33 o
   6   6   9       18.50       21.90      1.28 o
   7   6   9        5.18        3.51      0.96 o
   8   6   9       33.34       35.61      1.69 o
   9   6   9        1.80       -0.37      1.12 o
  10   6   9        0.41        1.68      1.61 o
  11   6   9        6.90        4.88      2.43 o
 -12   7   9        2.01        1.22      1.85 o
 -11   7   9        3.25        4.58      1.45 o
 -10   7   9        5.46        8.20      1.14 o
  -9   7   9        2.98        4.39      0.79 o
  -8   7   9        9.43        9.97      0.85 o
  -7   7   9        3.84        2.88      0.68 o
  -6   7   9       50.05       52.09      1.20 o
  -5   7   9        2.20        1.74      0.50 o
  -4   7   9        8.47        6.02      0.63 o
  -3   7   9       22.43       21.33      0.90 o
  -2   7   9        5.04        4.92      0.47 o
  -1   7   9        7.26        5.86      0.64 o
   0   7   9       32.49       32.64      1.56 o
   1   7   9        8.60        8.03      0.79 o
   2   7   9       14.19       13.40      1.08 o
   3   7   9       14.49       14.53      1.12 o
   4   7   9       16.97       24.41      1.36 o
   5   7   9       21.21       20.91      1.57 o
   6   7   9       22.45       24.86      3.81 o
   7   7   9       10.16       10.98      1.11 o
   8   7   9        5.49        6.62      1.12 o
   9   7   9        0.72       -1.41      1.88 o
  10   7   9        2.59        1.43      1.39 o
  11   7   9        1.48        2.86      1.47 o
 -11   8   9        1.46        1.46      2.48 o
 -10   8   9        3.02        5.97      4.06 o
  -9   8   9        9.55       12.41      1.61 o
  -8   8   9        0.47       -0.13      1.17 o
  -7   8   9       10.14       10.55      1.48 o
  -6   8   9        0.07        0.97      1.07 o
  -5   8   9       12.14       13.07      1.38 o
  -4   8   9       11.74       13.44      1.35 o
  -3   8   9        4.98        6.40      1.13 o
  -2   8   9        3.65        5.96      1.05 o
  -1   8   9        8.45        8.83      1.57 o
   0   8   9        0.58        0.85      0.83 o
   1   8   9        2.02        1.70      1.17 o
   2   8   9        3.97        4.63      0.71 o
   3   8   9        6.57        6.08      0.90 o
   4   8   9        4.76        6.02      1.29 o
   5   8   9        3.30        2.45      1.66 o
   6   8   9       17.19       18.56      2.84 o
   7   8   9        3.01        0.85      2.21 o
   8   8   9       15.67       19.60      2.54 o
   9   8   9        7.68        7.87      3.76 o
 -10   9   9        2.89       -1.02      2.38 o
  -9   9   9        1.27        1.73      1.40 o
  -8   9   9        4.52        4.97      1.44 o
  -7   9   9       16.55       21.59      2.23 o
  -6   9   9        1.85        6.21      1.76 o
  -5   9   9        0.66       -0.54      1.45 o
  -4   9   9        7.68       12.34      1.85 o
  -3   9   9        1.55        0.99      1.48 o
  -2   9   9        6.28        6.21      1.71 o
  -1   9   9        9.83       11.80      1.95 o
   0   9   9        2.31        5.26      2.71 o
   1   9   9       11.73       17.94      4.44 o
   2   9   9       10.34       12.34      2.25 o
   3   9   9        8.96        6.34      1.83 o
   4   9   9        4.58        5.41      1.96 o
   5   9   9        2.31        2.63      1.76 o
   6   9   9        1.25        0.41      1.79 o
   7   9   9        3.24        4.02      2.61 o
   8   9   9        9.35        4.98      2.20 o
  -8  10   9        1.58       -2.32      2.32 o
  -7  10   9        0.67       -1.67      1.67 o
  -6  10   9        5.68        9.56      3.43 o
  -5  10   9       12.92       12.26      2.14 o
  -4  10   9        1.58        1.88      1.71 o
  -3  10   9        0.03       -1.53      1.53 o
  -2  10   9       12.70       16.02      2.23 o
  -1  10   9        7.04        5.39      3.05 o
   0  10   9        5.34        7.51      2.06 o
   1  10   9        4.29        4.08      3.12 o
   2  10   9        2.21        3.27      1.93 o
   3  10   9        4.77        8.33      2.12 o
   4  10   9        1.77        1.32      1.92 o
   5  10   9        4.41        2.46      2.00 o
   6  10   9        4.90        4.26      3.44 o
  -5  11   9        1.31       -2.33      2.59 o
  -4  11   9        4.65        1.46      3.01 o
  -3  11   9        7.10        7.87      2.15 o
  -2  11   9        7.32        9.19      2.17 o
  -1  11   9        3.88        4.71      1.98 o
   0  11   9        4.14        3.94      2.21 o
   1  11   9        0.19       -0.43      1.89 o
   2  11   9        5.09        9.10      2.44 o
   3  11   9        1.66        0.83      3.19 o
   4  11   9        2.48        4.00      3.08 o
 -15   0  10        0.28       -2.33      2.97 o
 -14   0  10        0.45        4.01      3.00 o
 -13   0  10        1.03        0.89      1.84 o
 -12   0  10        0.83        0.43      1.58 o
 -11   0  10        1.27        0.59      1.85 o
 -10   0  10        0.43        2.21      1.67 o
  -9   0  10       12.33       10.49      1.78 o
  -8   0  10       55.97       52.14      2.37 o
  -7   0  10        6.79       10.70      1.30 o
  -6   0  10        0.21       -0.65      0.67 o
  -5   0  10        5.48        5.94      0.80 o
  -4   0  10       78.94       90.03      2.12 o
  -3   0  10       20.39       22.22      1.08 o
  -2   0  10       27.16       30.92      1.44 o
  -1   0  10        2.66        2.75      0.63 o
   0   0  10       34.03       38.84      1.66 o
   1   0  10       82.75      100.43      2.64 o
   2   0  10       41.59       38.52      1.64 o
   3   0  10       17.51       14.54      1.97 o
   4   0  10       47.60       37.39      2.39 o
   5   0  10        2.25        0.57      1.28 o
   6   0  10       13.08       12.79      1.70 o
   7   0  10       61.63       61.09      4.58 o
   8   0  10       43.62       33.38      3.58 o
   9   0  10        6.07        6.40      2.60 o
  10   0  10       12.87       15.29      3.09 o
  11   0  10        0.14       -2.16      2.16 o
  12   0  10        6.76        8.32      3.20 o
  13   0  10        0.73       -2.53      2.53 o
 -15   1  10        1.15        0.42      1.82 o
 -14   1  10        3.15        4.25      1.87 o
 -13   1  10        4.57        4.11      1.96 o
 -12   1  10        2.49        1.54      1.29 o
 -11   1  10        4.10        2.55      1.91 o
 -10   1  10        0.81        0.83      1.07 o
  -9   1  10       11.01       11.25      1.28 o
  -8   1  10        5.28        5.28      0.82 o
  -7   1  10      119.15      118.09      2.35 o
  -6   1  10      249.65      254.15      3.07 o
  -5   1  10       40.32       38.41      1.02 o
  -4   1  10       32.21       31.27      0.92 o
  -3   1  10       76.13       75.94      1.23 o
  -2   1  10       27.78       30.95      0.76 o
  -1   1  10      314.59      345.72      3.55 o
   0   1  10       41.19       38.48      1.17 o
   1   1  10      378.09      366.45      5.03 o
   2   1  10       25.59       28.60      1.14 o
   3   1  10       60.82       55.08      1.43 o
   4   1  10       55.25       66.92      1.64 o
   5   1  10       24.14       23.31      1.10 o
   6   1  10       30.36       28.94      1.37 o
   7   1  10       21.01       21.16      1.36 o
   8   1  10        3.98        4.58      1.15 o
   9   1  10        3.96        0.80      2.13 o
  10   1  10        0.57        0.25      1.61 o
  11   1  10        1.10       -1.71      1.71 o
  12   1  10        0.98       -1.08      1.93 o
  13   1  10        2.69        4.68      2.27 o
 -15   2  10        0.03        1.55      2.25 o
 -14   2  10        1.10       -2.89      2.89 o
 -13   2  10        3.21        4.23      1.73 o
 -12   2  10        7.02        8.61      1.70 o
 -11   2  10        7.13        8.36      1.17 o
 -10   2  10        1.07        0.46      1.01 o
  -9   2  10      103.27      108.47      2.99 o
  -8   2  10       31.82       28.03      1.06 o
  -7   2  10       21.24       22.28      0.86 o
  -6   2  10      206.51      193.27      2.78 o
  -5   2  10       12.14       10.31      0.64 o
  -4   2  10      141.10      141.87      1.89 o
  -3   2  10      285.07      293.00      3.30 o
  -2   2  10      491.07      514.51      4.51 o
  -1   2  10      559.07      563.73      5.14 o
   0   2  10      249.09      248.95      2.65 o
   1   2  10       84.50       82.18      1.35 o
   2   2  10       78.99       73.86      1.44 o
   3   2  10        5.30        4.86      0.76 o
   4   2  10       31.96       31.73      1.19 o
   5   2  10      126.80      123.33      4.36 o
   6   2  10        1.35        0.45      0.71 o
   7   2  10       23.72       21.81      1.37 o
   8   2  10       24.23       30.45      1.82 o
   9   2  10        3.13        3.06      1.66 o
  10   2  10        0.32        0.69      1.64 o
  11   2  10       20.23       24.14      2.67 o
  12   2  10        2.56        1.75      1.51 o
  13   2  10        2.02        3.79      2.11 o
 -14   3  10        1.06        3.72      2.18 o
 -13   3  10        5.90        2.64      2.11 o
 -12   3  10        1.55        0.46      1.78 o
 -11   3  10        0.57       -0.67      2.29 o
 -10   3  10        6.76        5.42      1.16 o
  -9   3  10        3.61        3.86      0.78 o
  -8   3  10      269.71      276.42      3.33 o
  -7   3  10       61.41       69.59      1.62 o
  -6   3  10       79.32       81.12      1.70 o
  -5   3  10       46.28       51.70      1.36 o
  -4   3  10      138.31      128.75      1.95 o
  -3   3  10       42.28       46.05      1.22 o
  -2   3  10       10.70       11.55      0.53 o
  -1   3  10      213.02      196.58      2.31 o
   0   3  10       39.40       37.64      0.87 o
   1   3  10      116.04      114.78      1.57 o
   2   3  10       93.64       89.57      1.39 o
   3   3  10      238.34      241.91      2.91 o
   4   3  10      121.02      113.07      1.83 o
   5   3  10        4.88        3.81      0.62 o
   6   3  10       63.05       60.76      1.62 o
   7   3  10        3.34        4.06      0.89 o
   8   3  10        0.51       -0.87      0.87 o
   9   3  10        8.13        8.65      1.45 o
  10   3  10        3.61        2.48      1.99 o
  11   3  10        7.47        6.86      1.95 o
  12   3  10        4.53        2.47      1.90 o
  13   3  10        2.20       -0.23      4.78 o
 -14   4  10        1.03        3.10      2.97 o
 -13   4  10        0.84        0.25      1.89 o
 -12   4  10       12.73       15.04      2.34 o
 -11   4  10        7.15        6.89      1.93 o
 -10   4  10        0.43       -0.47      1.05 o
  -9   4  10        3.87        4.24      0.89 o
  -8   4  10       48.27       49.81      1.51 o
  -7   4  10      158.56      163.75      2.49 o
  -6   4  10      141.45      145.69      2.34 o
  -5   4  10       29.33       30.80      1.01 o
  -4   4  10        0.22        0.07      0.50 o
  -3   4  10        1.39        0.93      0.48 o
  -2   4  10        4.16        4.55      0.54 o
  -1   4  10       33.88       34.90      0.91 o
   0   4  10       74.37       74.35      1.41 o
   1   4  10      169.62      154.65      1.81 o
   2   4  10       10.69        8.22      0.52 o
   3   4  10       68.48       68.24      1.20 o
   4   4  10       12.58       14.32      0.78 o
   5   4  10        2.59        1.89      0.70 o
   6   4  10       10.76       13.29      0.97 o
   7   4  10       70.03       72.06      2.26 o
   8   4  10       11.61       12.27      1.28 o
   9   4  10       10.19       15.46      2.00 o
  10   4  10       22.86       21.77      2.30 o
  11   4  10        0.14       -0.69      1.68 o
  12   4  10        5.25        6.32      2.08 o
 -13   5  10        0.95       -0.45      3.00 o
 -12   5  10        0.54        1.50      1.75 o
 -11   5  10        2.53        2.09      3.60 o
 -10   5  10        6.28        6.84      0.99 o
  -9   5  10        5.45        5.56      0.91 o
  -8   5  10        6.41        6.84      0.86 o
  -7   5  10       11.13        9.36      1.01 o
  -6   5  10       92.99       93.55      2.10 o
  -5   5  10      183.42      187.72      2.90 o
  -4   5  10       60.06       64.58      1.59 o
  -3   5  10       94.50       95.30      1.73 o
  -2   5  10        4.13        4.02      0.61 o
  -1   5  10      177.01      174.56      2.28 o
   0   5  10      154.53      142.51      2.13 o
   1   5  10       24.52       23.12      0.92 o
   2   5  10       99.99       94.47      1.87 o
   3   5  10       34.44       30.39      1.83 o
   4   5  10       45.23       45.78      1.55 o
   5   5  10       50.60       49.93      1.83 o
   6   5  10       36.45       34.46      1.61 o
   7   5  10       22.80       27.18      1.50 o
   8   5  10       35.42       43.62      1.88 o
   9   5  10        5.25        4.28      1.33 o
  10   5  10        0.20        1.00      2.89 o
  11   5  10        8.30       11.20      2.14 o
  12   5  10        3.56        0.09      1.88 o
 -13   6  10        2.74        2.63      1.87 o
 -12   6  10        1.11        2.35      1.75 o
 -11   6  10        4.07        2.86      3.44 o
 -10   6  10        2.18        4.01      1.07 o
  -9   6  10        5.19        7.11      1.48 o
  -8   6  10        1.76        2.13      0.74 o
  -7   6  10       28.20       27.02      1.18 o
  -6   6  10        7.41        7.37      0.90 o
  -5   6  10       28.28       29.00      1.16 o
  -4   6  10        7.10        8.64      0.81 o
  -3   6  10       53.34       52.76      1.31 o
  -2   6  10      153.77      151.27      2.09 o
  -1   6  10        2.73        1.94      0.58 o
   0   6  10       90.82       76.11      1.53 o
   1   6  10       31.11       32.23      1.18 o
   2   6  10       15.72       18.95      0.95 o
   3   6  10       19.42       19.30      0.96 o
   4   6  10       26.92       27.44      1.23 o
   5   6  10        8.48        5.77      0.97 o
   6   6  10        4.36        6.50      1.13 o
   7   6  10       30.24       29.94      1.56 o
   8   6  10        2.09        2.13      1.21 o
   9   6  10        0.60        1.12      1.20 o
  10   6  10        7.47        5.65      3.94 o
  11   6  10        1.25        2.47      1.80 o
 -12   7  10        4.24        3.08      2.02 o
 -11   7  10        1.01        0.69      1.68 o
 -10   7  10        5.19        6.32      0.98 o
  -9   7  10        1.54        0.94      0.84 o
  -8   7  10        3.30        4.03      0.77 o
  -7   7  10        2.50        1.90      0.68 o
  -6   7  10        4.56        3.90      0.78 o
  -5   7  10       15.97       17.51      0.85 o
  -4   7  10        8.98        9.35      0.69 o
  -3   7  10        8.61        6.17      0.76 o
  -2   7  10       29.82       27.66      0.93 o
  -1   7  10       14.84       13.75      0.72 o
   0   7  10       45.36       48.11      1.86 o
   1   7  10       10.28       10.01      0.89 o
   2   7  10       14.60       16.22      1.47 o
   3   7  10        5.27        3.74      0.94 o
   4   7  10       15.46       16.19      1.47 o
   5   7  10        1.35        1.66      0.81 o
   6   7  10        0.68        1.11      0.91 o
   7   7  10       14.34       12.21      1.27 o
   8   7  10        1.77        2.55      1.12 o
   9   7  10        0.82        1.55      1.12 o
  10   7  10        0.95        0.54      2.45 o
 -10   8  10        0.22       -0.47      1.22 o
  -9   8  10        0.25        0.54      1.28 o
  -8   8  10        5.83        6.44      1.68 o
  -7   8  10        5.56        7.86      1.76 o
  -6   8  10        2.88        2.10      1.48 o
  -5   8  10        4.76        5.28      1.64 o
  -4   8  10        5.54        4.31      1.58 o
  -3   8  10        0.06       -1.32      1.32 o
  -2   8  10        1.85        3.12      1.48 o
  -1   8  10        2.39        2.98      1.43 o
   0   8  10        0.73        0.52      1.31 o
   1   8  10        8.66       11.14      1.36 o
   2   8  10        6.06        5.90      0.88 o
   3   8  10        1.39        1.59      0.88 o
   4   8  10        1.03        2.06      1.60 o
   5   8  10       11.16       15.52      2.21 o
   6   8  10        8.69        6.25      2.77 o
   7   8  10        5.02        7.73      4.57 o
   8   8  10        5.48        4.04      1.97 o
   9   8  10        3.02        4.66      2.11 o
  -9   9  10        2.66        2.11      1.49 o
  -8   9  10        7.41       12.68      2.10 o
  -7   9  10        2.51        2.84      2.18 o
  -6   9  10        2.79        1.96      1.67 o
  -5   9  10        6.23        8.31      1.87 o
  -4   9  10        2.71        3.55      2.79 o
  -3   9  10        0.35        1.80      1.61 o
  -2   9  10        4.65        7.17      1.82 o
  -1   9  10        8.19       12.89      2.08 o
   0   9  10       15.43       18.77      2.34 o
   1   9  10        8.67       12.32      2.04 o
   2   9  10        8.56       10.02      2.40 o
   3   9  10        2.35        2.46      1.80 o
   4   9  10        4.92        3.31      1.92 o
   5   9  10        2.32        2.07      1.52 o
   6   9  10        0.97       -0.53      1.74 o
   7   9  10        7.12        7.51      2.22 o
  -7  10  10        4.02        4.56      1.96 o
  -6  10  10       12.50       16.78      2.26 o
  -5  10  10        2.27        3.10      1.77 o
  -4  10  10        2.38        2.04      3.75 o
  -3  10  10        1.61       -0.03      2.59 o
  -2  10  10        9.58       11.77      2.17 o
  -1  10  10        2.48        2.40      2.06 o
   0  10  10        3.66        2.92      1.85 o
   1  10  10        2.08       -0.54      1.79 o
   2  10  10        1.00        1.72      1.97 o
   3  10  10        2.56        4.47      2.08 o
   4  10  10        1.83        2.04      2.03 o
   5  10  10        0.86        2.88      2.39 o
  -4  11  10        4.61        8.26      3.55 o
  -3  11  10        4.47        4.11      2.05 o
  -2  11  10        0.60        0.30      1.87 o
  -1  11  10        5.54        8.22      2.18 o
   0  11  10        0.63        0.38      1.53 o
   1  11  10        2.84        2.42      2.11 o
   2  11  10        1.45        3.30      2.09 o
 -15   0  11        0.31        2.10      3.35 o
 -14   0  11        0.81        0.63      2.98 o
 -13   0  11        0.51        1.10      2.00 o
 -12   0  11        0.24        3.25      1.94 o
 -11   0  11        1.24       -0.06      1.62 o
 -10   0  11        0.06       -1.09      1.96 o
  -9   0  11       12.98       12.33      2.00 o
  -8   0  11        4.43        5.19      1.56 o
  -7   0  11      115.92      112.60      2.72 o
  -6   0  11       11.05       11.49      1.09 o
  -5   0  11       30.59       30.58      1.42 o
  -4   0  11      227.35      236.83      4.07 o
  -3   0  11        0.96        0.68      0.67 o
  -2   0  11        4.12        4.13      0.73 o
  -1   0  11        1.58        0.54      0.63 o
   0   0  11       83.90       94.06      2.64 o
   1   0  11        1.37        0.15      1.09 o
   2   0  11        0.91        0.12      0.75 o
   3   0  11      121.20      123.38      3.25 o
   4   0  11       10.43       12.05      1.25 o
   5   0  11       61.09       58.89      3.00 o
   6   0  11      148.96      151.28      7.04 o
   7   0  11       59.42       47.90      4.32 o
   8   0  11       26.87       29.77      3.63 o
   9   0  11        0.67        1.60      2.26 o
  10   0  11        2.21        1.42      2.45 o
  11   0  11        0.00       -2.29      2.29 o
  12   0  11        0.21       -1.53      2.64 o
  13   0  11        0.45        2.12      2.92 o
 -15   1  11        0.26       -1.09      2.10 o
 -14   1  11        2.39        3.02      2.13 o
 -13   1  11        3.74        3.09      2.12 o
 -12   1  11        3.23        5.86      1.67 o
 -11   1  11       20.37       20.47      1.71 o
 -10   1  11        1.58       -0.52      1.32 o
  -9   1  11       27.89       29.84      2.04 o
  -8   1  11       64.50       66.95      2.13 o
  -7   1  11       37.87       35.71      1.25 o
  -6   1  11       14.39       14.95      0.81 o
  -5   1  11       61.29       61.99      1.35 o
  -4   1  11       45.32       43.54      1.11 o
  -3   1  11       71.37       69.72      1.44 o
  -2   1  11       85.09       84.71      1.33 o
  -1   1  11      377.66      392.75      4.02 o
   0   1  11       21.07       25.86      0.99 o
   1   1  11        4.86        4.54      0.62 o
   2   1  11       75.07       62.11      2.14 o
   3   1  11       45.15       49.96      1.46 o
   4   1  11       69.43       71.80      1.78 o
   5   1  11        2.67        1.17      0.92 o
   6   1  11        6.51        7.44      1.38 o
   7   1  11       31.37       30.56      2.42 o
   8   1  11       28.61       32.05      1.85 o
   9   1  11        1.13        1.77      1.63 o
  10   1  11        6.24        5.79      2.12 o
  11   1  11        0.10        1.51      1.91 o
  12   1  11        1.91        1.89      1.99 o
  13   1  11        1.08       -1.61      2.96 o
 -14   2  11        2.83        5.74      2.37 o
 -13   2  11        7.21        7.00      1.88 o
 -12   2  11        8.81       11.36      1.83 o
 -11   2  11        0.02        0.43      1.36 o
 -10   2  11        0.84        0.03      1.19 o
  -9   2  11       20.42       19.80      1.31 o
  -8   2  11       32.56       29.84      1.57 o
  -7   2  11       11.53        7.00      0.86 o
  -6   2  11       20.83       24.49      1.05 o
  -5   2  11       40.60       37.53      1.12 o
  -4   2  11      196.91      174.40      2.36 o
  -3   2  11      158.50      150.64      2.12 o
  -2   2  11      111.67      105.69      1.53 o
  -1   2  11      135.88      130.69      1.82 o
   0   2  11      372.35      363.58      3.84 o
   1   2  11       12.49       11.75      0.72 o
   2   2  11       16.33       13.64      0.77 o
   3   2  11      183.75      189.65      3.02 o
   4   2  11       87.14       76.65      1.84 o
   5   2  11       89.18       79.18      2.34 o
   6   2  11       48.28       40.24      1.69 o
   7   2  11        4.33        4.51      1.14 o
   8   2  11        9.19        8.11      1.55 o
   9   2  11        9.44       12.07      2.06 o
  10   2  11        0.03        2.48      1.81 o
  11   2  11        2.97        1.69      1.95 o
  12   2  11        3.25        4.95      1.68 o
 -14   3  11        0.10        2.40      2.16 o
 -13   3  11        0.65       -0.71      1.93 o
 -12   3  11        7.22        8.25      3.49 o
 -11   3  11        3.94        5.37      1.47 o
 -10   3  11       17.89       19.54      1.44 o
  -9   3  11        9.28       12.47      1.11 o
  -8   3  11       18.71       21.13      1.58 o
  -7   3  11       70.37       72.13      1.86 o
  -6   3  11        3.06        2.14      0.70 o
  -5   3  11       97.70       92.51      2.00 o
  -4   3  11       49.83       48.47      1.39 o
  -3   3  11      113.93      109.61      1.78 o
  -2   3  11      606.40      572.01      5.27 o
  -1   3  11       12.09       14.30      0.68 o
   0   3  11       11.22       11.72      0.64 o
   1   3  11       24.77       24.62      0.84 o
   2   3  11       56.72       56.15      1.20 o
   3   3  11       99.41       93.05      1.67 o
   4   3  11       52.51       50.78      1.35 o
   5   3  11       58.59       52.13      1.54 o
   6   3  11        3.62        1.07      0.80 o
   7   3  11       24.50       24.24      1.32 o
   8   3  11        0.82        3.21      1.03 o
   9   3  11        4.36        5.45      1.42 o
  10   3  11       15.81       18.00      2.22 o
  11   3  11        6.57        5.79      2.20 o
  12   3  11        5.04        8.42      2.21 o
 -14   4  11        1.55        0.37      3.00 o
 -13   4  11        0.76       -1.90      1.90 o
 -12   4  11        0.53       -0.77      1.82 o
 -11   4  11        3.66        8.12      1.97 o
 -10   4  11        0.88        0.85      1.00 o
  -9   4  11        3.08        2.70      1.00 o
  -8   4  11        4.48        5.00      0.86 o
  -7   4  11       11.28       10.41      1.02 o
  -6   4  11       44.60       51.56      2.86 o
  -5   4  11       96.65       84.83      1.75 o
  -4   4  11       36.21       31.40      1.04 o
  -3   4  11       40.36       36.01      1.09 o
  -2   4  11        3.41        2.82      0.52 o
  -1   4  11       30.54       30.83      0.86 o
   0   4  11      399.64      383.17      3.79 o
   1   4  11       11.93       11.42      0.64 o
   2   4  11       81.94       77.89      1.33 o
   3   4  11      122.64      119.64      1.82 o
   4   4  11        7.07        7.82      0.82 o
   5   4  11       99.09       98.43      2.10 o
   6   4  11       47.00       41.29      2.20 o
   7   4  11        7.02        7.62      1.11 o
   8   4  11       11.66       16.11      1.57 o
   9   4  11       15.77       18.21      3.53 o
  10   4  11        5.13        4.28      1.84 o
  11   4  11        0.14        4.75      1.95 o
  12   4  11        6.47        9.61      2.30 o
 -13   5  11        2.37        4.92      2.02 o
 -12   5  11        0.98        0.49      1.74 o
 -11   5  11        9.67       10.37      2.06 o
 -10   5  11        7.85       11.09      1.27 o
  -9   5  11        3.49        3.12      1.07 o
  -8   5  11       11.56       12.49      1.06 o
  -7   5  11       71.62       74.51      2.03 o
  -6   5  11       26.93       23.39      2.07 o
  -5   5  11       33.87       32.50      1.35 o
  -4   5  11       12.79       12.28      0.92 o
  -3   5  11      128.51      130.39      2.46 o
  -2   5  11      101.32       94.20      1.73 o
  -1   5  11      154.02      138.65      2.17 o
   0   5  11       15.12       13.85      0.85 o
   1   5  11       74.43       71.22      2.03 o
   2   5  11       56.42       54.60      1.65 o
   3   5  11       47.01       48.99      1.63 o
   4   5  11       22.38       18.09      1.27 o
   5   5  11       18.41       18.33      1.73 o
   6   5  11        2.30        2.56      0.95 o
   7   5  11       11.94       11.22      1.22 o
   8   5  11        9.76       13.95      2.29 o
   9   5  11        2.50        1.68      1.58 o
  10   5  11        7.94        8.17      3.04 o
  11   5  11        4.97        3.02      1.93 o
 -12   6  11        3.57        4.90      1.96 o
 -11   6  11        2.27        2.20      1.62 o
 -10   6  11        7.09        9.91      1.28 o
  -9   6  11        2.69        3.79      1.26 o
  -8   6  11        2.57        3.23      0.87 o
  -7   6  11       11.42       13.10      1.06 o
  -6   6  11        2.64        3.09      1.02 o
  -5   6  11        7.84        7.42      0.90 o
  -4   6  11        0.60       -0.31      0.70 o
  -3   6  11        8.58        9.50      0.84 o
  -2   6  11        0.03       -0.62      0.62 o
  -1   6  11      147.11      149.59      2.30 o
   0   6  11        9.59        7.60      0.83 o
   1   6  11      123.64      121.02      2.42 o
   2   6  11       13.01       11.05      0.98 o
   3   6  11        7.89        6.78      1.09 o
   4   6  11        3.20        1.33      1.13 o
   5   6  11       13.26       12.48      1.18 o
   6   6  11        3.10        0.93      0.94 o
   7   6  11        6.58       11.37      1.46 o
   8   6  11        5.73        6.74      1.38 o
   9   6  11        1.69        0.97      1.63 o
  10   6  11        2.23        2.63      1.79 o
 -11   7  11        8.07        8.77      1.76 o
 -10   7  11        0.40        0.93      1.02 o
  -9   7  11        1.33        2.56      0.90 o
  -8   7  11        1.24        0.20      0.96 o
  -7   7  11        3.91        4.48      0.86 o
  -6   7  11        9.00        8.84      0.93 o
  -5   7  11        5.87        6.24      0.83 o
  -4   7  11       26.90       28.81      1.87 o
  -3   7  11       13.57       14.54      0.95 o
  -2   7  11        7.45        7.87      0.74 o
  -1   7  11        9.96        9.32      0.80 o
   0   7  11        0.14       -0.54      0.57 o
   1   7  11        0.44       -0.37      0.49 o
   2   7  11        4.70        4.10      0.60 o
   3   7  11       15.97       14.65      0.84 o
   4   7  11        0.65        1.22      1.62 o
   5   7  11       11.59        8.95      1.16 o
   6   7  11        8.66       10.78      1.28 o
   7   7  11       21.58       20.11      1.57 o
   8   7  11        4.05        5.03      1.66 o
   9   7  11        0.23        0.61      2.56 o
 -10   8  11        4.56        6.78      1.87 o
  -9   8  11        5.12        7.53      1.87 o
  -8   8  11        4.80        1.31      1.63 o
  -7   8  11        2.92        3.93      1.98 o
  -6   8  11        0.79       -0.01      1.51 o
  -5   8  11        3.06        2.78      2.30 o
  -4   8  11        4.25        0.83      1.45 o
  -3   8  11        3.94        2.31      1.51 o
  -2   8  11        4.23        4.77      1.67 o
  -1   8  11        3.20        3.63      3.27 o
   0   8  11       19.70       22.57      1.19 o
   1   8  11        0.95        0.32      0.76 o
   2   8  11        1.05        0.31      0.96 o
   3   8  11        6.48        7.42      1.26 o
   4   8  11        0.61        1.37      1.93 o
   5   8  11       23.10       28.15      2.65 o
   6   8  11        2.88        5.04      1.92 o
   7   8  11        1.89        1.29      1.87 o
   8   8  11        3.32        5.81      2.13 o
  -9   9  11        1.60       -0.34      1.62 o
  -8   9  11        8.61        8.14      2.05 o
  -7   9  11        7.13        7.92      1.98 o
  -6   9  11        0.90        1.10      2.76 o
  -5   9  11        4.94        7.16      1.92 o
  -4   9  11        1.34        3.01      1.76 o
  -3   9  11        3.55        3.01      1.71 o
  -2   9  11        4.15        5.48      1.87 o
  -1   9  11       11.04       11.80      1.70 o
   0   9  11        1.82        4.34      1.82 o
   1   9  11        2.00        5.64      2.49 o
   2   9  11        9.63        8.39      3.26 o
   3   9  11        4.89        6.08      1.99 o
   4   9  11        5.94        7.48      1.07 o
   5   9  11        1.79        4.48      2.59 o
   6   9  11        1.73       -0.36      3.43 o
   7   9  11        5.37        1.86      2.68 o
  -7  10  11        8.28        9.64      2.87 o
  -6  10  11        1.12        3.33      1.94 o
  -5  10  11        3.01        5.80      2.02 o
  -4  10  11        1.88       -0.31      1.74 o
  -3  10  11        4.23        8.13      2.15 o
  -2  10  11        0.64       -1.27      1.75 o
  -1  10  11        6.94        8.17      2.12 o
   0  10  11        4.03        3.57      2.04 o
   1  10  11        0.76        3.23      1.97 o
   2  10  11        9.54       10.69      2.26 o
   3  10  11        4.36        2.75      2.22 o
   4  10  11        0.11       -1.97      1.97 o
  -2  11  11        4.30        2.07      1.99 o
  -1  11  11        0.60        0.72      2.00 o
   0  11  11        0.68       -1.17      1.84 o
 -14   0  12        1.66       -1.93      2.99 o
 -13   0  12        0.23       -1.79      1.98 o
 -12   0  12        3.33        3.21      2.51 o
 -11   0  12        0.01       -0.30      1.62 o
 -10   0  12        0.12       -1.52      1.52 o
  -9   0  12       10.40        8.47      1.88 o
  -8   0  12       59.61       60.80      2.48 o
  -7   0  12       26.69       20.54      1.58 o
  -6   0  12        1.77       -0.66      0.81 o
  -5   0  12        0.00       -0.75      0.75 o
  -4   0  12        6.15        6.65      0.95 o
  -3   0  12       26.26       27.33      1.68 o
  -2   0  12        2.70        2.77      0.79 o
  -1   0  12      204.06      213.92      6.28 o
   0   0  12       25.99       24.86      1.76 o
   1   0  12       18.50       21.69      1.52 o
   2   0  12      389.82      372.09      6.96 o
   3   0  12       25.78       27.98      1.71 o
   4   0  12      109.28      109.58      4.02 o
   5   0  12       81.10       79.68      5.11 o
   6   0  12        0.00       -1.78      1.78 o
   7   0  12        7.95       11.32      2.79 o
   8   0  12        6.14        8.00      2.61 o
   9   0  12        6.37       10.11      2.98 o
  10   0  12        0.20       -0.08      2.43 o
  11   0  12        0.39       -1.04      2.42 o
  12   0  12        0.08        4.30      3.07 o
 -14   1  12        0.66        0.00      3.70 o
 -13   1  12        2.18        2.58      2.42 o
 -12   1  12        0.18       -0.60      1.46 o
 -11   1  12        1.62        1.37      1.22 o
 -10   1  12        5.10        5.72      1.37 o
  -9   1  12        6.68        7.46      1.32 o
  -8   1  12       11.60       16.15      1.23 o
  -7   1  12        5.13        4.17      0.79 o
  -6   1  12       38.61       38.94      1.28 o
  -5   1  12       46.85       44.15      1.29 o
  -4   1  12      120.65      110.67      1.96 o
  -3   1  12       62.82       66.92      1.50 o
  -2   1  12       60.43       57.39      1.11 o
  -1   1  12       61.92       62.73      1.23 o
   0   1  12      175.66      162.32      2.61 o
   1   1  12       23.22       20.33      1.12 o
   2   1  12      170.57      156.79      2.72 o
   3   1  12       78.88       78.34      1.90 o
   4   1  12      105.61       94.42      3.53 o
   5   1  12       14.50       12.05      1.51 o
   6   1  12       88.58       87.45      3.79 o
   7   1  12        8.83        8.40      1.89 o
   8   1  12        2.01        1.73      1.16 o
   9   1  12        1.81        3.97      1.86 o
  10   1  12        1.23       -1.64      1.64 o
  11   1  12        0.96        1.98      1.93 o
  12   1  12        0.37       -0.19      2.07 o
 -14   2  12        0.67        1.08      2.18 o
 -13   2  12        9.57       13.43      2.58 o
 -12   2  12        2.89        2.17      1.63 o
 -11   2  12        6.11        6.81      1.91 o
 -10   2  12        2.73        2.92      1.43 o
  -9   2  12       11.17       10.04      1.19 o
  -8   2  12       40.78       41.48      1.68 o
  -7   2  12        3.25        2.65      0.89 o
  -6   2  12       35.00       27.61      1.23 o
  -5   2  12       59.22       52.43      1.46 o
  -4   2  12      163.19      161.37      2.32 o
  -3   2  12      162.46      153.84      2.24 o
  -2   2  12       98.42       99.35      1.49 o
  -1   2  12      106.17      109.05      1.70 o
   0   2  12       37.78       39.68      1.36 o
   1   2  12      144.35      135.15      2.16 o
   2   2  12       55.21       49.84      1.36 o
   3   2  12       10.74       11.09      0.92 o
   4   2  12       36.07       28.47      2.21 o
   5   2  12        8.00       10.26      1.95 o
   6   2  12       15.16       15.17      1.50 o
   7   2  12        4.75        2.47      1.17 o
   8   2  12        1.19        4.16      1.25 o
   9   2  12        1.06       -0.21      2.41 o
  10   2  12        4.34        4.30      1.93 o
  11   2  12        3.11        4.19      1.56 o
  12   2  12        8.33       11.95      4.34 o
 -14   3  12        0.07        0.32      2.78 o
 -13   3  12        3.78        5.60      4.03 o
 -12   3  12       14.21       18.61      2.59 o
 -11   3  12       11.25       11.16      1.57 o
 -10   3  12        1.49        0.28      0.99 o
  -9   3  12       13.29       11.16      1.12 o
  -8   3  12       59.58       54.42      2.14 o
  -7   3  12       17.00       13.04      1.28 o
  -6   3  12        3.67        2.47      0.78 o
  -5   3  12       32.97       35.81      1.35 o
  -4   3  12       21.19       16.97      0.97 o
  -3   3  12      375.17      369.89      4.43 o
  -2   3  12      184.99      180.53      2.22 o
  -1   3  12       88.89       88.83      1.55 o
   0   3  12       33.18       38.47      1.18 o
   1   3  12       16.03       16.14      0.75 o
   2   3  12       92.99       97.08      1.66 o
   3   3  12       27.97       30.04      1.18 o
   4   3  12       25.53       20.44      1.16 o
   5   3  12        4.98        3.69      0.96 o
   6   3  12       28.15       24.39      1.82 o
   7   3  12       19.64       22.64      2.12 o
   8   3  12        3.17        1.76      1.06 o
   9   3  12        0.15       -1.33      1.33 o
  10   3  12        5.01        3.76      1.74 o
  11   3  12        5.05        3.42      1.94 o
 -13   4  12        1.52        2.45      2.08 o
 -12   4  12        0.99       -0.72      1.77 o
 -11   4  12        3.37        2.95      1.93 o
 -10   4  12        4.22        0.49      1.66 o
  -9   4  12        4.34        3.80      1.07 o
  -8   4  12       36.65       40.19      1.77 o
  -7   4  12       11.54       11.50      1.04 o
  -6   4  12       27.34       26.52      2.03 o
  -5   4  12       26.45       27.86      1.33 o
  -4   4  12        2.14        1.28      0.82 o
  -3   4  12       14.06       12.26      0.94 o
  -2   4  12       48.86       47.83      1.14 o
  -1   4  12      291.58      270.58      3.00 o
   0   4  12       10.55        8.01      0.63 o
   1   4  12       34.76       33.74      1.08 o
   2   4  12      174.39      178.22      2.37 o
   3   4  12       29.67       28.51      1.18 o
   4   4  12       75.89       75.49      2.48 o
   5   4  12        4.31        4.50      1.03 o
   6   4  12        0.46        1.57      0.94 o
   7   4  12        5.30        5.95      1.90 o
   8   4  12        2.29        5.77      1.34 o
   9   4  12       31.77       39.47      2.80 o
  10   4  12        0.90        2.54      1.79 o
  11   4  12        2.49        1.66      1.92 o
 -13   5  12        1.19        3.09      2.44 o
 -12   5  12        2.73        4.05      1.94 o
 -11   5  12        0.47        2.46      1.94 o
 -10   5  12        2.83        6.70      1.23 o
  -9   5  12        3.40        5.56      1.20 o
  -8   5  12        3.59        3.75      1.08 o
  -7   5  12        0.74        1.61      0.83 o
  -6   5  12       12.40        9.17      1.00 o
  -5   5  12       10.62        9.73      0.97 o
  -4   5  12        8.82       10.20      0.97 o
  -3   5  12       59.95       56.95      1.90 o
  -2   5  12        8.43        7.66      0.79 o
  -1   5  12        4.51        5.01      0.79 o
   0   5  12       71.21       73.99      1.88 o
   1   5  12        9.65        8.10      0.92 o
   2   5  12       13.13       11.93      1.15 o
   3   5  12       10.55       10.21      1.10 o
   4   5  12        5.32        6.87      1.05 o
   5   5  12       13.49       13.19      2.42 o
   6   5  12        1.21        2.37      1.00 o
   7   5  12        5.55        6.16      1.31 o
   8   5  12       16.59       17.67      2.67 o
   9   5  12        3.17        6.75      1.94 o
  10   5  12        3.82        0.35      2.18 o
 -12   6  12        1.55        4.36      4.40 o
 -11   6  12        2.36        5.98      1.92 o
 -10   6  12        1.18        1.65      1.12 o
  -9   6  12        1.16        1.65      1.07 o
  -8   6  12       11.56       10.37      1.30 o
  -7   6  12        6.44        8.06      1.01 o
  -6   6  12        7.73        5.42      1.08 o
  -5   6  12        0.57        0.46      0.78 o
  -4   6  12       11.33        9.80      0.98 o
  -3   6  12       30.77       28.07      1.30 o
  -2   6  12       36.78       36.94      1.28 o
  -1   6  12       22.92       24.33      1.10 o
   0   6  12        7.18        9.46      0.87 o
   1   6  12        1.44        1.57      0.77 o
   2   6  12       20.14       21.49      1.33 o
   3   6  12        1.03        1.19      0.88 o
   4   6  12       23.23       24.56      1.45 o
   5   6  12        4.74        3.59      1.02 o
   6   6  12        2.66        2.47      1.23 o
   7   6  12        2.29        2.39      1.26 o
   8   6  12        0.17       -0.68      1.18 o
   9   6  12       11.35       10.88      1.98 o
  10   6  12        6.48        5.62      2.65 o
 -11   7  12        6.41       12.87      3.68 o
 -10   7  12        2.28        2.60      1.44 o
  -9   7  12        0.51       -0.43      1.00 o
  -8   7  12        1.09        0.10      0.94 o
  -7   7  12        3.68        3.35      0.96 o
  -6   7  12        0.57        1.03      0.78 o
  -5   7  12        1.33        1.97      0.78 o
  -4   7  12        6.85        5.82      0.89 o
  -3   7  12        6.26        6.89      0.87 o
  -2   7  12       15.56       16.71      1.04 o
  -1   7  12       11.11        9.77      0.89 o
   0   7  12        1.60        1.71      0.94 o
   1   7  12        7.46        4.92      0.80 o
   2   7  12        6.02        8.18      1.07 o
   3   7  12        7.08        7.05      1.15 o
   4   7  12        4.08        3.56      1.63 o
   5   7  12       10.94       10.64      1.34 o
   6   7  12       12.56       14.77      1.47 o
   7   7  12        2.03        0.03      1.15 o
   8   7  12        6.30        6.87      1.49 o
   9   7  12        0.12       -0.16      1.42 o
 -10   8  12        1.36        1.88      2.17 o
  -9   8  12        7.19        6.86      1.94 o
  -8   8  12        2.69        2.61      1.31 o
  -7   8  12        4.98        8.27      2.24 o
  -6   8  12        0.79       -0.03      1.10 o
  -5   8  12        0.63       -0.30      1.00 o
  -4   8  12        0.27       -0.59      1.32 o
  -3   8  12        0.59       -0.37      0.56 o
  -2   8  12        0.63        0.75      1.08 o
  -1   8  12       28.45       28.58      1.53 o
   0   8  12        3.69        4.95      0.93 o
   1   8  12        0.37        0.03      1.83 o
   2   8  12        3.89        2.40      1.10 o
   3   8  12        3.04        3.09      1.23 o
   4   8  12        2.57        3.95      1.85 o
   5   8  12        2.76        4.25      1.94 o
   6   8  12        6.05        5.56      2.69 o
   7   8  12        0.36        1.04      1.87 o
  -8   9  12        5.22        7.22      2.04 o
  -7   9  12        6.73        7.36      2.03 o
  -6   9  12        1.70        4.59      1.97 o
  -5   9  12        0.28       -1.68      1.68 o
  -4   9  12        0.62        0.38      2.73 o
  -3   9  12        9.01       10.14      2.14 o
  -2   9  12        4.43        8.65      2.06 o
  -1   9  12        1.19        0.47      1.65 o
   0   9  12        3.56        2.93      1.78 o
   1   9  12       22.27       24.87      2.65 o
   2   9  12        2.48        1.72      2.37 o
   3   9  12        1.41        1.17      0.88 o
   4   9  12        8.19        8.88      1.30 o
   5   9  12        4.56        6.23      1.33 o
   6   9  12        2.91        0.32      1.97 o
  -6  10  12        5.28        1.85      2.63 o
  -5  10  12        4.30        7.12      2.14 o
  -4  10  12        1.22       -0.27      5.24 o
  -3  10  12        1.64        2.64      1.87 o
  -2  10  12        6.92       10.40      2.32 o
  -1  10  12        2.81        2.93      2.08 o
   0  10  12        1.27       -1.71      2.53 o
   1  10  12        4.38        3.56      2.15 o
   2  10  12        2.41        4.02      2.47 o
   3  10  12        3.06        4.42      2.20 o
 -14   0  13        4.56        0.01      3.17 o
 -13   0  13        0.05       -0.79      2.72 o
 -12   0  13        1.00        0.10      2.18 o
 -11   0  13        7.01        6.38      2.10 o
 -10   0  13        2.05        0.30      1.71 o
  -9   0  13       30.82       29.84      2.63 o
  -8   0  13        6.00        6.91      1.28 o
  -7   0  13       15.55       16.02      1.49 o
  -6   0  13        3.02        0.30      1.11 o
  -5   0  13      100.71       84.89      2.74 o
  -4   0  13       23.56       17.70      1.30 o
  -3   0  13      104.84      100.94      2.57 o
  -2   0  13      487.25      481.15     10.19 o
  -1   0  13        2.96        0.87      0.90 o
   0   0  13      228.02      224.05      4.11 o
   1   0  13      393.24      369.61      7.08 o
   2   0  13        0.00        0.56      1.32 o
   3   0  13        0.08        0.67      2.09 o
   4   0  13       30.97       31.37      3.50 o
   5   0  13       16.63       15.02      2.99 o
   6   0  13        2.43        2.60      2.38 o
   7   0  13        8.59        6.18      2.44 o
   8   0  13        9.66       12.80      3.09 o
   9   0  13        0.27        1.84      2.61 o
  10   0  13        0.85        0.65      2.71 o
  11   0  13        0.02       -2.49      2.49 o
 -14   1  13        1.52       -1.16      2.49 o
 -13   1  13        3.14        2.38      1.87 o
 -12   1  13        0.25        0.24      1.52 o
 -11   1  13        3.30        5.10      1.63 o
 -10   1  13        1.44        0.36      1.24 o
  -9   1  13        1.62        0.21      0.94 o
  -8   1  13       40.36       38.29      1.66 o
  -7   1  13        5.71        4.80      0.86 o
  -6   1  13       16.18       13.55      1.02 o
  -5   1  13       45.52       38.40      1.28 o
  -4   1  13      105.56       95.44      1.91 o
  -3   1  13      130.50      120.05      2.11 o
  -2   1  13       27.28       33.06      1.15 o
  -1   1  13       52.28       51.60      1.19 o
   0   1  13       67.61       64.73      1.95 o
   1   1  13       57.54       52.78      1.88 o
   2   1  13      106.90       98.02      2.69 o
   3   1  13      173.31      159.75      4.14 o
   4   1  13       64.32       59.64      3.16 o
   5   1  13       28.69       26.78      2.41 o
   6   1  13       17.99       16.13      2.14 o
   7   1  13       11.48       16.25      3.33 o
   8   1  13        1.63        2.13      1.22 o
   9   1  13        7.72       11.25      4.03 o
  10   1  13        2.83        4.34      2.12 o
  11   1  13        1.53        2.52      2.13 o
 -14   2  13        5.51        5.16      3.72 o
 -13   2  13        0.27        0.89      2.16 o
 -12   2  13        7.43       10.02      2.42 o
 -11   2  13        0.60       -1.62      1.62 o
 -10   2  13        5.87        5.60      2.03 o
  -9   2  13        3.02        3.57      1.15 o
  -8   2  13        9.15        9.00      1.13 o
  -7   2  13       32.25       34.63      1.56 o
  -6   2  13       56.10       54.42      1.62 o
  -5   2  13       55.70       51.86      1.47 o
  -4   2  13      110.20      104.36      1.97 o
  -3   2  13       66.73       66.50      1.49 o
  -2   2  13       94.95       93.39      1.73 o
  -1   2  13       88.98       91.51      1.51 o
   0   2  13      101.87      101.45      1.71 o
   1   2  13       78.07       75.94      1.69 o
   2   2  13       70.42       73.22      2.11 o
   3   2  13       12.00       10.58      1.10 o
   4   2  13       19.92       22.37      2.30 o
   5   2  13       45.22       40.20      2.65 o
   6   2  13       16.17       12.58      1.50 o
   7   2  13        4.40        4.09      1.53 o
   8   2  13        2.66        2.00      1.59 o
   9   2  13        0.41        1.28      1.87 o
  10   2  13        1.51        0.76      1.47 o
  11   2  13        6.11        9.14      2.56 o
 -13   3  13        0.47        0.54      2.17 o
 -12   3  13        2.95        2.88      2.17 o
 -11   3  13        3.57        3.90      1.39 o
 -10   3  13       14.90       13.37      1.40 o
  -9   3  13        6.85        5.72      1.42 o
  -8   3  13        0.19       -0.01      1.15 o
  -7   3  13        2.71        3.33      1.54 o
  -6   3  13       14.54       13.05      1.30 o
  -5   3  13        5.67        7.27      0.90 o
  -4   3  13       94.63       90.62      1.88 o
  -3   3  13       78.85       79.39      1.71 o
  -2   3  13      151.88      160.53      2.49 o
  -1   3  13       90.21       88.94      1.70 o
   0   3  13        0.86        0.37      0.59 o
   1   3  13       78.86       79.45      2.76 o
   2   3  13       20.09       21.05      1.08 o
   3   3  13       86.38       85.43      2.38 o
   4   3  13        5.82        4.02      0.88 o
   5   3  13        9.09        7.54      1.13 o
   6   3  13       20.56       22.64      1.46 o
   7   3  13        9.58        8.12      2.24 o
   8   3  13        4.01        3.01      1.25 o
   9   3  13        3.34        0.53      1.65 o
  10   3  13        3.14        4.93      1.93 o
  11   3  13        6.86        8.72      2.12 o
 -13   4  13        0.45        0.86      2.08 o
 -12   4  13        0.02        1.13      2.81 o
 -11   4  13        5.86        4.86      1.78 o
 -10   4  13        0.76        0.36      1.08 o
  -9   4  13        7.89       10.79      1.72 o
  -8   4  13        5.26        9.88      1.26 o
  -7   4  13        4.19        4.15      1.06 o
  -6   4  13        3.34        2.02      0.83 o
  -5   4  13        4.01        3.79      0.88 o
  -4   4  13       35.15       36.40      1.53 o
  -3   4  13        9.64        7.58      0.97 o
  -2   4  13      101.44       99.38      1.99 o
  -1   4  13       51.15       57.92      1.43 o
   0   4  13       26.28       27.63      1.07 o
   1   4  13      110.90      109.36      2.01 o
   2   4  13       34.36       38.53      1.85 o
   3   4  13       22.85       23.60      1.39 o
   4   4  13        7.81        8.40      1.11 o
   5   4  13        6.72        7.48      1.13 o
   6   4  13        1.78        2.27      1.14 o
   7   4  13        4.94        2.67      1.26 o
   8   4  13       22.03       27.70      2.01 o
   9   4  13        1.38        2.64      1.93 o
  10   4  13        2.61        4.07      3.20 o
 -12   5  13        0.79        0.54      1.92 o
 -11   5  13        0.93        3.34      1.90 o
 -10   5  13        1.21        1.18      1.13 o
  -9   5  13        4.11        4.75      1.22 o
  -8   5  13        2.37       -0.73      1.24 o
  -7   5  13       21.11       24.36      1.53 o
  -6   5  13        8.68       11.42      1.10 o
  -5   5  13        7.61        5.19      0.92 o
  -4   5  13        1.18        0.06      0.76 o
  -3   5  13        6.97        3.96      0.98 o
  -2   5  13       18.71       19.85      1.18 o
  -1   5  13        0.41        0.24      0.73 o
   0   5  13       20.86       20.84      1.29 o
   1   5  13        4.83        4.85      0.98 o
   2   5  13        2.33        1.40      0.92 o
   3   5  13       29.13       31.73      1.65 o
   4   5  13        2.36        1.81      1.00 o
   5   5  13        3.39        4.83      1.07 o
   6   5  13       13.31       15.00      1.70 o
   7   5  13       12.65       14.67      1.63 o
   8   5  13        6.98        9.12      1.57 o
   9   5  13        2.30        3.84      2.15 o
  10   5  13        6.57        8.64      2.21 o
 -11   6  13        3.73        3.43      1.55 o
 -10   6  13        0.43       -0.21      1.10 o
  -9   6  13        2.72        2.60      1.16 o
  -8   6  13        4.62        6.84      1.21 o
  -7   6  13        5.62        7.53      1.18 o
  -6   6  13       10.83       10.73      1.11 o
  -5   6  13       10.95       10.94      1.07 o
  -4   6  13       18.17       19.37      1.23 o
  -3   6  13        9.26        6.72      0.97 o
  -2   6  13        3.17        3.13      1.02 o
  -1   6  13       46.54       49.35      2.08 o
   0   6  13        3.76        3.24      0.86 o
   1   6  13       13.37       16.15      1.25 o
   2   6  13        5.42        5.76      1.36 o
   3   6  13       21.23       22.09      1.41 o
   4   6  13        1.12       -0.86      0.86 o
   5   6  13       11.81       14.37      1.54 o
   6   6  13        2.28        2.77      1.31 o
   7   6  13        7.82        6.56      1.71 o
   8   6  13        3.95        4.65      1.47 o
   9   6  13        9.50       10.53      2.08 o
 -10   7  13        4.32        4.35      1.20 o
  -9   7  13        5.34        8.15      1.28 o
  -8   7  13        3.69        2.55      1.06 o
  -7   7  13        0.01       -1.02      1.02 o
  -6   7  13        1.22       -0.93      0.93 o
  -5   7  13        1.13        0.80      0.79 o
  -4   7  13        4.49        5.58      0.97 o
  -3   7  13       13.11       15.37      1.82 o
  -2   7  13       10.00       12.08      1.02 o
  -1   7  13        6.25        6.32      0.97 o
   0   7  13        9.03        9.38      0.95 o
   1   7  13        3.63        3.67      0.94 o
   2   7  13        6.53        6.10      1.17 o
   3   7  13        0.31       -1.32      1.32 o
   4   7  13        6.34        6.35      1.64 o
   5   7  13        0.23       -1.09      1.09 o
   6   7  13        4.30        5.43      1.37 o
   7   7  13        0.22       -0.39      1.24 o
   8   7  13        3.94        5.17      1.45 o
  -9   8  13        4.22        3.96      1.00 o
  -8   8  13        6.63        5.77      1.04 o
  -7   8  13        2.59        1.90      0.89 o
  -6   8  13        0.02       -0.79      0.79 o
  -5   8  13        2.20        0.98      0.79 o
  -4   8  13        0.50        0.73      0.87 o
  -3   8  13        2.18        1.08      0.94 o
  -2   8  13       13.41       15.28      0.97 o
  -1   8  13        0.66       -0.45      0.98 o
   0   8  13        3.97        6.03      1.38 o
   1   8  13        3.91        4.70      1.27 o
   2   8  13        3.78        2.59      1.23 o
   3   8  13        1.38        1.85      1.49 o
   4   8  13        1.01       -1.68      1.68 o
   5   8  13        7.05        5.08      2.10 o
   6   8  13        1.27        0.02      1.93 o
  -7   9  13        4.48        6.19      2.00 o
  -6   9  13        3.37        1.61      1.87 o
  -5   9  13        0.10        1.68      1.90 o
  -4   9  13        2.79        1.53      2.80 o
  -3   9  13        0.60        3.46      1.98 o
  -2   9  13        3.80        5.39      2.04 o
  -1   9  13        4.12        0.64      1.80 o
   0   9  13        3.28        2.62      2.90 o
   1   9  13        1.63        0.56      2.95 o
   2   9  13       10.78       11.36      1.51 o
   3   9  13        6.67       10.60      1.98 o
   4   9  13        2.73        1.91      1.21 o
   5   9  13        1.02        3.38      2.09 o
  -4  10  13        6.45        7.53      2.25 o
  -3  10  13        1.72        1.93      1.98 o
  -2  10  13        0.55       -0.51      2.00 o
  -1  10  13        0.67        2.43      2.03 o
   0  10  13        4.06        6.50      2.32 o
   1  10  13        0.12       -0.41      2.81 o
 -13   0  14        2.48       -2.01      2.93 o
 -12   0  14        0.01        3.45      2.15 o
 -11   0  14        1.87        1.19      1.98 o
 -10   0  14       11.09       14.51      2.33 o
  -9   0  14        7.96       11.04      2.38 o
  -8   0  14       27.77       33.25      2.00 o
  -7   0  14        0.03       -1.02      1.02 o
  -6   0  14       46.97       48.02      2.31 o
  -5   0  14        3.68        1.74      1.25 o
  -4   0  14        0.15        2.29      1.48 o
  -3   0  14       63.45       59.09      2.45 o
  -2   0  14       41.09       40.19      2.35 o
  -1   0  14        1.79        1.76      1.73 o
   0   0  14       18.67       18.86      1.81 o
   1   0  14      316.15      288.30     10.53 o
   2   0  14       60.26       58.60      4.61 o
   3   0  14       34.27       31.54      3.60 o
   4   0  14       51.38       48.88      4.40 o
   5   0  14        2.09        2.07      2.27 o
   6   0  14        2.37       -1.64      2.14 o
   7   0  14        1.00        2.26      2.48 o
   8   0  14       28.16       34.73      4.28 o
   9   0  14        1.43        2.79      2.74 o
  10   0  14        2.42        0.91      2.85 o
  11   0  14        2.47        0.69      3.03 o
 -13   1  14        6.14        5.61      2.08 o
 -12   1  14        0.40       -0.60      1.68 o
 -11   1  14        1.79        0.24      2.03 o
 -10   1  14        7.71        8.80      1.53 o
  -9   1  14       11.36       10.70      1.25 o
  -8   1  14        2.71        4.59      1.04 o
  -7   1  14        1.96        1.05      0.77 o
  -6   1  14       17.49       15.73      1.07 o
  -5   1  14        7.53        6.76      0.88 o
  -4   1  14       75.63       68.48      1.80 o
  -3   1  14       94.51       86.21      1.86 o
  -2   1  14       24.62       21.72      1.86 o
  -1   1  14      208.80      198.30      3.39 o
   0   1  14       71.97       67.60      1.74 o
   1   1  14      130.60      131.49      5.05 o
   2   1  14      102.10       98.34      3.94 o
   3   1  14       19.97       18.38      4.01 o
   4   1  14        2.95        1.65      1.51 o
   5   1  14       24.35       20.64      2.29 o
   6   1  14        5.48        5.71      2.68 o
   7   1  14       12.93       13.34      3.64 o
   8   1  14        9.15       12.33      2.27 o
   9   1  14        0.17        0.88      1.87 o
  10   1  14        1.36        1.59      2.48 o
  11   1  14        5.92        9.02      2.52 o
 -13   2  14        3.48        5.58      2.48 o
 -12   2  14        1.38        2.11      2.24 o
 -11   2  14        5.70        8.50      2.27 o
 -10   2  14        0.99        0.98      1.55 o
  -9   2  14        9.53       10.95      1.43 o
  -8   2  14       19.70       24.26      1.64 o
  -7   2  14        4.96        9.45      1.14 o
  -6   2  14        1.74        1.39      0.75 o
  -5   2  14       14.20       11.07      0.95 o
  -4   2  14       11.44       11.86      0.97 o
  -3   2  14        9.43       10.57      1.04 o
  -2   2  14        7.89        9.49      0.97 o
  -1   2  14       19.66       18.04      1.17 o
   0   2  14       58.57       54.89      1.58 o
   1   2  14        5.34        5.38      1.27 o
   2   2  14       17.14       19.71      1.11 o
   3   2  14       32.27       33.30      1.82 o
   4   2  14       29.58       28.21      1.85 o
   5   2  14        4.88        3.81      1.64 o
   6   2  14        9.07       10.83      1.52 o
   7   2  14        8.27        7.45      1.48 o
   8   2  14        4.49        6.03      2.26 o
   9   2  14        1.84        2.33      1.46 o
  10   2  14        2.54        4.69      1.81 o
 -13   3  14        5.27       11.30      3.64 o
 -12   3  14        0.92        2.25      2.14 o
 -11   3  14        5.54        4.79      1.50 o
 -10   3  14        0.85       -0.39      1.07 o
  -9   3  14        7.64        7.25      1.53 o
  -8   3  14        3.61        1.94      1.25 o
  -7   3  14        7.10        7.20      1.36 o
  -6   3  14        1.39        1.27      1.19 o
  -5   3  14       20.76       18.97      1.41 o
  -4   3  14        1.35       -0.64      0.64 o
  -3   3  14       30.68       28.54      1.14 o
  -2   3  14        2.82        2.40      0.89 o
  -1   3  14      207.49      208.67      4.25 o
   0   3  14        3.92        3.34      0.77 o
   1   3  14       57.89       57.30      1.65 o
   2   3  14       23.75       18.68      1.09 o
   3   3  14       13.53       11.60      1.06 o
   4   3  14       10.35       10.97      1.22 o
   5   3  14        0.02       -0.34      0.94 o
   6   3  14        6.28        5.37      1.27 o
   7   3  14        5.31        7.01      1.92 o
   8   3  14        9.67       12.35      1.58 o
   9   3  14        2.62        1.19      1.77 o
  10   3  14        4.79        4.85      1.98 o
 -12   4  14        1.37        1.24      2.05 o
 -11   4  14        1.71        3.52      1.50 o
 -10   4  14        9.05       10.41      1.48 o
  -9   4  14        0.39       -0.56      1.06 o
  -8   4  14       11.27       10.30      1.30 o
  -7   4  14        0.34       -0.97      0.97 o
  -6   4  14       12.16       12.47      1.27 o
  -5   4  14        7.40        7.44      1.15 o
  -4   4  14        1.08        0.46      0.85 o
  -3   4  14       11.82       12.33      1.22 o
  -2   4  14        6.20        7.83      0.92 o
  -1   4  14        4.74        5.40      0.80 o
   0   4  14       41.67       40.11      1.59 o
   1   4  14       35.68       40.00      1.68 o
   2   4  14       11.54       12.39      1.19 o
   3   4  14        5.49        5.20      1.03 o
   4   4  14       11.28        8.17      1.53 o
   5   4  14        4.96        4.68      1.22 o
   6   4  14        5.26        3.16      1.53 o
   7   4  14        1.97        0.80      1.28 o
   8   4  14        0.05        0.09      1.41 o
   9   4  14        3.37        2.30      1.87 o
  10   4  14        3.56        4.25      4.22 o
 -12   5  14        1.95        2.23      3.35 o
 -11   5  14        0.17       -1.42      1.49 o
 -10   5  14        0.81        3.28      1.23 o
  -9   5  14        6.88        6.47      1.35 o
  -8   5  14        7.24        5.37      1.25 o
  -7   5  14       10.45       13.34      1.38 o
  -6   5  14        1.41        1.78      1.06 o
  -5   5  14        3.80        8.02      1.17 o
  -4   5  14       24.19       26.22      1.59 o
  -3   5  14        0.14        0.02      0.83 o
  -2   5  14        6.35        4.41      0.94 o
  -1   5  14        0.59       -0.19      1.26 o
   0   5  14        3.80        7.94      1.47 o
   1   5  14        3.75        3.70      1.19 o
   2   5  14       57.27       63.63      2.21 o
   3   5  14        0.30       -0.44      0.90 o
   4   5  14        1.74        1.12      0.93 o
   5   5  14        0.38        0.21      1.17 o
   6   5  14        6.70       10.93      2.54 o
   7   5  14        6.17        9.22      1.57 o
   8   5  14        3.94       -1.69      1.69 o
   9   5  14        3.64        2.62      1.86 o
 -11   6  14        1.70        2.65      1.90 o
 -10   6  14        1.22        2.65      1.26 o
  -9   6  14        2.38        0.80      1.17 o
  -8   6  14        1.83        2.36      1.12 o
  -7   6  14        1.25        2.02      1.09 o
  -6   6  14        0.16        0.78      1.02 o
  -5   6  14        5.03        7.85      1.16 o
  -4   6  14        2.49        3.40      1.24 o
  -3   6  14       28.34       34.79      1.54 o
  -2   6  14        0.19       -0.67      0.83 o
  -1   6  14        0.04       -0.57      0.88 o
   0   6  14       15.85       16.14      1.32 o
   1   6  14        5.95        5.93      1.13 o
   2   6  14        5.73        5.84      1.23 o
   3   6  14       12.80       16.10      1.34 o
   4   6  14        0.34        0.19      1.20 o
   5   6  14        1.30       -0.57      1.20 o
   6   6  14        0.48        0.20      1.28 o
   7   6  14       10.32       12.38      1.72 o
   8   6  14        4.77        6.43      1.70 o
 -10   7  14        0.82        2.17      2.59 o
  -9   7  14        4.75        8.22      1.35 o
  -8   7  14        4.35        7.98      1.60 o
  -7   7  14        2.01        4.65      1.15 o
  -6   7  14        0.06       -1.22      1.31 o
  -5   7  14        0.44       -0.91      0.91 o
  -4   7  14        6.49        7.98      1.79 o
  -3   7  14        3.12        2.81      1.01 o
  -2   7  14        7.41        7.94      1.32 o
  -1   7  14        0.74        2.05      1.00 o
   0   7  14        5.18        3.65      1.59 o
   1   7  14        1.97       -0.09      1.06 o
   2   7  14       16.62       17.89      1.38 o
   3   7  14        0.29        1.06      1.11 o
   4   7  14        0.43        1.12      1.17 o
   5   7  14        4.77        2.90      2.44 o
   6   7  14       16.43       19.16      1.79 o
   7   7  14        1.19        1.40      1.35 o
  -8   8  14        1.31        0.79      0.96 o
  -7   8  14        2.57        3.03      1.03 o
  -6   8  14        7.79        9.80      1.73 o
  -5   8  14        0.59        0.58      0.90 o
  -4   8  14        3.90        3.23      0.99 o
  -3   8  14        7.57        7.19      1.10 o
  -2   8  14        0.08       -0.16      0.81 o
  -1   8  14        5.45        5.83      0.90 o
   0   8  14        6.28        6.65      1.53 o
   1   8  14        0.91       -1.09      2.17 o
   2   8  14        2.31        2.89      1.79 o
   3   8  14        4.18        5.40      1.47 o
   4   8  14        4.78        6.54      2.15 o
   5   8  14        2.10       -0.03      1.91 o
  -6   9  14        2.31        2.49      1.95 o
  -5   9  14        2.29        4.55      2.14 o
  -4   9  14        0.19       -1.62      1.62 o
  -3   9  14        6.05        4.15      2.01 o
  -2   9  14        5.51        6.19      2.06 o
  -1   9  14        1.00        1.96      2.18 o
   0   9  14        4.02        2.59      3.06 o
   1   9  14       17.48       17.25      1.45 o
   2   9  14        3.58        5.25      1.32 o
   3   9  14        3.98        3.44      2.04 o
 -13   0  15        0.05        4.74      3.45 o
 -12   0  15        0.66        1.20      2.93 o
 -11   0  15        6.67        9.49      2.50 o
 -10   0  15        0.82       -1.67      1.67 o
  -9   0  15        7.80       12.69      3.98 o
  -8   0  15        0.00        2.37      1.18 o
  -7   0  15        9.64       10.67      2.38 o
  -6   0  15        7.54       11.85      1.45 o
  -5   0  15        4.78        2.10      1.10 o
  -4   0  15        0.30        0.56      1.18 o
  -3   0  15        1.95        1.79      1.06 o
  -2   0  15       21.66       19.40      1.81 o
  -1   0  15        0.79       -1.93      2.70 o
   0   0  15      163.62      147.64      4.56 o
   1   0  15       95.75       92.50      5.68 o
   2   0  15       16.50       17.65      3.18 o
   3   0  15        0.16       -0.97      2.09 o
   4   0  15       14.32       17.05      3.18 o
   5   0  15        3.76        5.62      2.62 o
   6   0  15       13.93        9.53      2.99 o
   7   0  15        0.80        2.25      2.67 o
   8   0  15       15.81       15.64      3.59 o
   9   0  15        6.49        8.51      3.16 o
  10   0  15        8.77       11.60      3.86 o
 -13   1  15        0.05        0.31      2.11 o
 -12   1  15       17.00       23.40      2.40 o
 -11   1  15        0.58       -0.71      1.56 o
 -10   1  15        4.58        5.35      1.74 o
  -9   1  15        1.82        3.10      1.11 o
  -8   1  15        8.66        8.68      1.19 o
  -7   1  15        0.37        1.82      0.79 o
  -6   1  15        0.98       -0.34      0.75 o
  -5   1  15        5.28        3.62      0.85 o
  -4   1  15       27.18       24.31      1.32 o
  -3   1  15        7.16        6.66      0.89 o
  -2   1  15       89.41       84.59      2.45 o
  -1   1  15        7.91        7.68      1.06 o
   0   1  15       16.31       16.58      1.25 o
   1   1  15       14.97       18.10      1.53 o
   2   1  15       29.31       26.65      2.35 o
   3   1  15        5.06        3.65      1.71 o
   4   1  15       14.94       18.91      2.30 o
   5   1  15        2.12        4.58      1.76 o
   6   1  15        3.66        7.29      2.93 o
   7   1  15        5.06        4.16      1.98 o
   8   1  15        0.95        1.73      1.91 o
   9   1  15        2.07        1.66      2.02 o
  10   1  15        1.98        2.30      2.07 o
 -12   2  15        0.42        0.01      2.37 o
 -11   2  15        0.13       -0.69      2.02 o
 -10   2  15       15.16       20.36      2.01 o
  -9   2  15        2.31        3.87      1.30 o
  -8   2  15       26.82       24.73      1.93 o
  -7   2  15       16.79       12.14      1.39 o
  -6   2  15       12.13       10.62      1.01 o
  -5   2  15        7.00        6.60      0.91 o
  -4   2  15        3.92        2.62      0.82 o
  -3   2  15        2.10        2.02      0.76 o
  -2   2  15       27.53       22.17      1.68 o
  -1   2  15       63.47       66.10      2.12 o
   0   2  15        6.50        8.05      1.78 o
   1   2  15       12.93       13.39      1.92 o
   2   2  15       21.38       24.43      2.25 o
   3   2  15        4.88        5.46      1.24 o
   4   2  15        1.53        1.35      1.22 o
   5   2  15        6.11        5.15      1.33 o
   6   2  15       17.55       17.30      1.48 o
   7   2  15        1.56        0.57      1.11 o
   8   2  15        2.31        1.60      1.43 o
   9   2  15        4.57        5.56      1.95 o
  10   2  15        2.30        0.44      1.84 o
 -12   3  15        5.66        8.35      2.72 o
 -11   3  15        2.51        3.27      1.49 o
 -10   3  15        1.66        3.00      1.25 o
  -9   3  15        6.61        7.68      1.58 o
  -8   3  15        0.36        0.27      1.70 o
  -7   3  15        1.72        3.41      1.29 o
  -6   3  15        8.11        8.62      1.44 o
  -5   3  15        2.27        1.13      1.21 o
  -4   3  15        5.79        5.46      1.23 o
  -3   3  15        6.04        4.25      0.99 o
  -2   3  15       13.56       12.75      1.06 o
  -1   3  15       16.56       14.63      1.28 o
   0   3  15        5.93        6.39      1.15 o
   1   3  15        7.15        6.12      1.15 o
   2   3  15       23.05       24.93      1.80 o
   3   3  15       14.12       17.38      1.55 o
   4   3  15        3.29        4.59      1.21 o
   5   3  15       10.66        8.01      1.35 o
   6   3  15        8.76       10.27      1.99 o
   7   3  15        4.53        4.59      1.85 o
   8   3  15        6.88       10.10      2.03 o
   9   3  15        0.31        2.35      1.85 o
 -12   4  15        1.23        3.60      3.37 o
 -11   4  15        0.45        3.23      2.04 o
 -10   4  15        0.19       -0.77      1.18 o
  -9   4  15        0.97       -1.16      1.23 o
  -8   4  15        1.51        1.85      1.66 o
  -7   4  15       16.96       20.33      1.56 o
  -6   4  15        0.90        0.49      1.02 o
  -5   4  15        5.51        6.74      1.21 o
  -4   4  15        1.25       -0.24      1.09 o
  -3   4  15        5.62        6.20      1.36 o
  -2   4  15       21.28       21.74      1.40 o
  -1   4  15        6.58        8.36      1.21 o
   0   4  15       15.47       22.18      4.19 o
   1   4  15        2.80        2.40      1.45 o
   2   4  15        4.51        4.19      1.20 o
   3   4  15        0.36       -0.02      1.10 o
   4   4  15        3.52        3.90      1.25 o
   5   4  15        7.11        6.29      1.40 o
   6   4  15        2.28        1.82      1.35 o
   7   4  15        1.15       -1.79      1.79 o
   8   4  15        8.22        9.66      1.67 o
   9   4  15        0.51       -1.72      1.72 o
 -11   5  15        0.15        1.73      2.52 o
 -10   5  15        2.04        1.22      1.24 o
  -9   5  15        1.40        4.42      1.28 o
  -8   5  15        0.90        1.17      1.16 o
  -7   5  15        4.55        4.70      1.23 o
  -6   5  15        1.46        0.89      1.08 o
  -5   5  15        8.74       10.94      1.33 o
  -4   5  15        3.73        2.54      1.12 o
  -3   5  15       12.59       14.43      1.49 o
  -2   5  15        4.61        3.86      0.97 o
  -1   5  15        5.09        6.59      1.05 o
   0   5  15       11.07       15.05      1.82 o
   1   5  15        1.24        2.35      1.21 o
   2   5  15        9.68       12.26      1.91 o
   3   5  15        8.96        9.11      1.43 o
   4   5  15       14.39       16.68      1.66 o
   5   5  15        5.04        7.70      1.46 o
   6   5  15        0.32        1.19      1.31 o
   7   5  15       13.35       15.23      1.82 o
   8   5  15        1.92        0.80      2.93 o
 -10   6  15        4.44        6.33      1.58 o
  -9   6  15        0.17        2.08      1.26 o
  -8   6  15        6.14        8.08      1.35 o
  -7   6  15        0.87        0.34      1.11 o
  -6   6  15        2.69        4.32      1.23 o
  -5   6  15        1.39        0.28      1.04 o
  -4   6  15        0.84        0.19      1.01 o
  -3   6  15        5.31        4.55      1.53 o
  -2   6  15       15.29       14.62      1.24 o
  -1   6  15        3.23        4.42      1.01 o
   0   6  15        0.42        1.96      1.01 o
   1   6  15        0.86        2.16      1.20 o
   2   6  15       14.18       15.38      1.58 o
   3   6  15        6.95        8.02      1.45 o
   4   6  15        4.55        4.66      1.40 o
   5   6  15        0.15       -1.33      1.33 o
   6   6  15       12.87       15.42      1.83 o
   7   6  15        9.62       14.41      1.86 o
  -9   7  15        1.58        0.40      1.36 o
  -8   7  15        1.09        0.31      1.15 o
  -7   7  15        0.99       -0.99      1.59 o
  -6   7  15        4.38        3.70      1.16 o
  -5   7  15        2.57        2.16      1.13 o
  -4   7  15        3.50        2.04      1.07 o
  -3   7  15       13.16       12.69      1.33 o
  -2   7  15        7.49       10.03      1.23 o
  -1   7  15        3.35        3.18      1.09 o
   0   7  15        6.81        9.05      1.41 o
   1   7  15       14.81       19.16      1.70 o
   2   7  15        2.76        3.95      1.60 o
   3   7  15        0.71        0.44      1.47 o
   4   7  15        6.97        8.54      1.88 o
   5   7  15        8.00        8.53      1.59 o
   6   7  15        8.51       10.82      1.65 o
  -7   8  15        3.32        3.63      1.14 o
  -6   8  15        2.73        2.43      1.15 o
  -5   8  15        2.34        2.89      1.04 o
  -4   8  15        7.47       11.01      1.87 o
  -3   8  15        0.04        0.86      0.96 o
  -2   8  15        2.22        1.34      0.95 o
  -1   8  15        3.65        5.63      1.01 o
   0   8  15        1.02        1.14      0.94 o
   1   8  15        4.96        4.23      1.75 o
   2   8  15        4.70        7.70      1.84 o
   3   8  15        2.13        1.86      1.71 o
   4   8  15        7.62        8.98      3.45 o
  -4   9  15        0.69        2.74      3.08 o
  -3   9  15        8.01       13.40      3.86 o
  -2   9  15        1.20        0.42      2.02 o
  -1   9  15        2.12        1.47      2.05 o
   0   9  15        6.57        8.81      1.35 o
   1   9  15        1.59        3.35      1.30 o
 -12   0  16        0.34        2.12      3.30 o
 -11   0  16        0.59        0.91      2.18 o
 -10   0  16        0.53       -0.94      2.00 o
  -9   0  16        0.10       -1.07      1.81 o
  -8   0  16        4.53        4.34      1.39 o
  -7   0  16        0.00        0.75      1.71 o
  -6   0  16        1.51        0.69      1.28 o
  -5   0  16        9.01        9.01      1.37 o
  -4   0  16        0.19       -0.31      1.08 o
  -3   0  16        0.89        1.56      1.19 o
  -2   0  16       22.53       22.08      1.93 o
  -1   0  16        5.32        0.93      2.93 o
   0   0  16       39.74       42.62      3.72 o
   1   0  16        0.44        2.09      1.41 o
   2   0  16        0.29        1.45      2.16 o
   3   0  16       51.46       66.19      4.94 o
   4   0  16        0.87        1.82      2.47 o
   5   0  16        0.60        0.68      2.56 o
   6   0  16        4.39        9.63      3.23 o
   7   0  16       12.24       14.93      3.68 o
   8   0  16        0.55        5.72      3.19 o
   9   0  16       16.27       17.46      4.07 o
 -12   1  16        1.78        1.36      1.91 o
 -11   1  16        8.83       17.58      2.37 o
 -10   1  16       10.16        9.18      1.96 o
  -9   1  16        6.61       10.36      2.02 o
  -8   1  16        1.30        1.67      1.28 o
  -7   1  16        1.80        2.50      0.91 o
  -6   1  16        5.37        4.71      0.94 o
  -5   1  16        1.85        2.10      0.84 o
  -4   1  16        8.26        9.29      0.98 o
  -3   1  16       10.59       10.59      1.02 o
  -2   1  16        1.84        2.99      0.98 o
  -1   1  16        3.98        3.26      0.96 o
   0   1  16        3.33        2.17      0.95 o
   1   1  16       36.85       39.27      2.36 o
   2   1  16       17.91       16.63      1.57 o
   3   1  16        4.18        2.05      1.69 o
   4   1  16        5.14        4.87      1.89 o
   5   1  16       12.87       10.26      2.12 o
   6   1  16        0.25        3.54      2.16 o
   7   1  16        3.81        5.68      2.19 o
   8   1  16        1.71        7.84      3.12 o
   9   1  16        0.03        4.26      2.36 o
 -12   2  16        1.00        4.06      3.15 o
 -11   2  16        6.52        3.46      2.35 o
 -10   2  16        4.49        5.48      1.66 o
  -9   2  16        5.06        5.91      1.61 o
  -8   2  16        2.09        3.48      1.42 o
  -7   2  16        0.72        0.95      1.17 o
  -6   2  16       10.81       13.77      1.22 o
  -5   2  16        2.91        1.37      0.95 o
  -4   2  16        2.91        2.75      0.87 o
  -3   2  16       31.43       31.57      1.38 o
  -2   2  16       14.16       13.84      1.18 o
  -1   2  16       70.64       69.58      2.24 o
   0   2  16        3.18        3.18      0.99 o
   1   2  16       10.69       11.50      1.39 o
   2   2  16       33.45       34.52      1.96 o
   3   2  16        0.28       -0.77      0.87 o
   4   2  16       22.34       23.56      2.52 o
   5   2  16       23.37       24.22      1.96 o
   6   2  16        9.12        9.31      1.38 o
   7   2  16        2.74        3.55      1.27 o
   8   2  16        4.45        7.43      1.96 o
   9   2  16        1.81        2.49      1.90 o
 -11   3  16        1.13       -0.15      1.45 o
 -10   3  16        0.96        1.88      1.24 o
  -9   3  16        5.44        2.55      1.53 o
  -8   3  16        4.41        3.63      1.47 o
  -7   3  16        4.94        4.99      1.41 o
  -6   3  16        4.35        5.13      1.41 o
  -5   3  16        4.89        4.65      1.57 o
  -4   3  16        1.23        0.58      0.94 o
  -3   3  16       10.50       10.70      1.52 o
  -2   3  16        1.83        1.29      0.94 o
  -1   3  16       13.90       13.29      1.94 o
   0   3  16       19.23       21.35      3.67 o
   1   3  16        0.87        0.22      2.10 o
   2   3  16        6.60        4.92      2.46 o
   3   3  16        1.73        1.09      1.46 o
   4   3  16        3.66        3.51      1.23 o
   5   3  16        3.60        1.62      1.25 o
   6   3  16        2.34        4.53      1.39 o
   7   3  16        8.10        7.21      2.04 o
   8   3  16        0.94       -1.07      1.77 o
 -11   4  16        1.56        2.08      1.61 o
 -10   4  16        1.23        0.57      1.79 o
  -9   4  16        3.11        2.31      1.28 o
  -8   4  16        9.40        8.92      1.40 o
  -7   4  16        0.19       -0.49      1.08 o
  -6   4  16        7.17        6.26      1.23 o
  -5   4  16        3.78        3.33      1.36 o
  -4   4  16        3.88        1.88      1.28 o
  -3   4  16        6.81        6.60      1.38 o
  -2   4  16        7.81        7.39      1.46 o
  -1   4  16        0.72        2.34      1.09 o
   0   4  16        3.56        1.79      1.60 o
   1   4  16        6.40        9.11      1.79 o
   2   4  16        4.67        6.65      1.75 o
   3   4  16        5.10        1.62      1.57 o
   4   4  16        0.35       -0.56      1.11 o
   5   4  16       17.86       17.25      1.73 o
   6   4  16       11.34       11.87      1.71 o
   7   4  16        9.03        8.57      1.69 o
   8   4  16        4.87        4.66      2.04 o
 -10   5  16        1.62       -1.05      1.52 o
  -9   5  16        6.13        7.08      1.46 o
  -8   5  16        2.36        2.25      1.22 o
  -7   5  16        0.37       -0.55      1.13 o
  -6   5  16        1.59        1.76      1.16 o
  -5   5  16        7.88        9.32      1.36 o
  -4   5  16       13.31       13.71      1.41 o
  -3   5  16        0.35       -0.99      0.99 o
  -2   5  16       13.54       16.57      1.85 o
  -1   5  16        1.23        2.14      1.14 o
   0   5  16        1.31        1.44      1.29 o
   1   5  16        1.71       -0.45      1.47 o
   2   5  16        3.31        3.77      2.93 o
   3   5  16        1.90        2.52      1.67 o
   4   5  16        7.49       10.85      1.59 o
   5   5  16        4.85        3.49      1.50 o
   6   5  16        4.00        3.10      1.49 o
   7   5  16        9.05       14.13      2.32 o
  -9   6  16        0.68        2.19      1.52 o
  -8   6  16        0.41        0.38      1.19 o
  -7   6  16        2.85        2.25      1.23 o
  -6   6  16        2.08        4.03      1.23 o
  -5   6  16        0.96       -0.73      1.06 o
  -4   6  16        0.01       -0.33      1.07 o
  -3   6  16       14.20       17.63      1.53 o
  -2   6  16        0.44       -0.73      1.07 o
  -1   6  16        7.73       11.00      1.38 o
   0   6  16        3.16        3.40      1.40 o
   1   6  16        0.76       -1.23      1.23 o
   2   6  16       11.71       14.89      4.01 o
   3   6  16        5.99        8.05      1.91 o
   4   6  16        0.98        0.49      1.62 o
   5   6  16        6.60        8.75      2.03 o
   6   6  16        5.69        9.66      3.60 o
  -8   7  16        1.04       -2.16      2.16 o
  -7   7  16        3.13        3.28      1.32 o
  -6   7  16        6.93        7.37      2.50 o
  -5   7  16        2.42        4.25      1.27 o
  -4   7  16       16.70       17.53      1.51 o
  -3   7  16        8.88       10.62      1.55 o
  -2   7  16        4.08        3.44      1.18 o
  -1   7  16        6.30        4.24      1.23 o
   0   7  16        8.07       11.44      1.60 o
   1   7  16        2.60        1.59      1.29 o
   2   7  16        0.31        1.17      1.34 o
   3   7  16        7.03       12.86      2.03 o
   4   7  16        0.03        1.42      1.59 o
   5   7  16        2.58        3.62      2.18 o
  -5   8  16        1.02        0.52      1.34 o
  -4   8  16        1.41        0.56      1.07 o
  -3   8  16        4.16        3.14      1.14 o
  -2   8  16        0.90       -0.04      1.03 o
  -1   8  16        1.09        1.43      1.25 o
   0   8  16       11.97       12.50      1.27 o
   1   8  16        1.69       -0.11      1.42 o
   2   8  16        2.63        3.00      1.05 o
 -11   0  17        2.98        4.04      3.42 o
 -10   0  17        1.50       -1.53      3.49 o
  -9   0  17        4.31        4.02      2.22 o
  -8   0  17        4.86        3.92      1.45 o
  -7   0  17       11.40        8.60      2.05 o
  -6   0  17        2.45        2.08      1.29 o
  -5   0  17        0.23       -0.97      1.11 o
  -4   0  17        0.19       -0.14      1.11 o
  -3   0  17        1.77        2.78      1.44 o
  -2   0  17        0.11       -1.17      1.17 o
  -1   0  17        0.50       -0.15      1.30 o
   0   0  17        3.97        1.27      1.38 o
   1   0  17        0.86        1.15      1.35 o
   2   0  17       19.01       18.20      3.24 o
   3   0  17        9.70       10.96      3.13 o
   4   0  17        1.58       -0.07      2.53 o
   5   0  17       13.72       13.64      3.53 o
   6   0  17        3.05        4.70      3.14 o
   7   0  17        5.99        5.46      3.25 o
   8   0  17        6.63        8.06      3.60 o
 -11   1  17        0.72       -0.99      1.89 o
 -10   1  17        2.39        4.00      2.01 o
  -9   1  17        0.50       -0.68      1.17 o
  -8   1  17        1.88        2.92      1.18 o
  -7   1  17        3.87        5.25      1.02 o
  -6   1  17        4.93        3.73      1.09 o
  -5   1  17        0.03       -0.07      0.79 o
  -4   1  17        0.75        1.64      0.85 o
  -3   1  17        0.30        1.27      0.97 o
  -2   1  17        3.10        1.97      0.98 o
  -1   1  17        0.41        0.94      0.93 o
   0   1  17        4.16        3.83      1.06 o
   1   1  17        0.74        1.23      0.99 o
   2   1  17        5.17        5.54      1.32 o
   3   1  17       13.79       14.34      4.19 o
   4   1  17       16.18       16.39      2.45 o
   5   1  17        4.48        2.78      2.01 o
   6   1  17       10.53       15.55      2.61 o
   7   1  17        0.62        1.21      2.12 o
   8   1  17        4.56        4.83      2.35 o
 -11   2  17        2.12       -1.29      2.15 o
 -10   2  17       10.71        8.54      1.83 o
  -9   2  17        5.31        5.22      1.63 o
  -8   2  17        0.49       -1.30      1.30 o
  -7   2  17        4.12        5.27      2.58 o
  -6   2  17        0.18        0.16      0.97 o
  -5   2  17        5.35        7.06      1.19 o
  -4   2  17       13.17       16.34      1.28 o
  -3   2  17        2.43        3.89      1.23 o
  -2   2  17        3.13        2.46      0.96 o
  -1   2  17        0.72        3.26      1.04 o
   0   2  17        2.42        1.33      1.23 o
   1   2  17       21.74       20.85      2.47 o
   2   2  17        1.20        1.36      1.20 o
   3   2  17       12.39       13.27      3.98 o
   4   2  17        2.59        0.15      2.07 o
   5   2  17       11.10       14.03      1.77 o
   6   2  17        2.96        5.56      1.37 o
   7   2  17        2.57        1.82      1.51 o
   8   2  17        1.17       -0.51      1.80 o
 -10   3  17        1.02       -0.08      1.55 o
  -9   3  17       13.83       19.87      2.42 o
  -8   3  17        0.78       -0.31      1.39 o
  -7   3  17        5.44        3.35      1.51 o
  -6   3  17        0.28       -0.02      1.30 o
  -5   3  17        3.68        4.56      1.46 o
  -4   3  17        0.08       -0.88      0.88 o
  -3   3  17       11.40       10.02      1.23 o
  -2   3  17        9.70       10.28      1.22 o
  -1   3  17        4.21        7.07      1.82 o
   0   3  17        7.15        5.82      1.80 o
   1   3  17        9.46        7.35      2.67 o
   2   3  17        0.51        1.05      2.28 o
   3   3  17        6.11        4.39      1.76 o
   4   3  17        0.88        2.61      1.89 o
   5   3  17       12.17       12.94      1.71 o
   6   3  17       11.41       12.36      1.74 o
   7   3  17        0.30       -1.33      1.42 o
 -10   4  17        0.58        4.41      1.68 o
  -9   4  17        5.69        9.68      1.55 o
  -8   4  17        1.16        0.64      1.24 o
  -7   4  17        1.76       -0.06      1.17 o
  -6   4  17        2.36        2.10      1.20 o
  -5   4  17       17.85       18.03      1.56 o
  -4   4  17        1.30        1.32      1.33 o
  -3   4  17        1.30       -1.14      1.26 o
  -2   4  17        7.42        7.38      1.32 o
  -1   4  17       10.92        6.79      1.32 o
   0   4  17       10.19       12.20      2.39 o
   1   4  17        2.98        3.27      1.66 o
   2   4  17        2.22        1.59      1.67 o
   3   4  17        0.34       -1.61      1.86 o
   4   4  17        3.21        3.18      1.81 o
   5   4  17        8.74       10.82      2.09 o
   6   4  17        3.01        4.76      1.59 o
   7   4  17        2.26        3.19      1.65 o
  -9   5  17        0.52       -0.84      1.44 o
  -8   5  17        2.10        1.89      1.48 o
  -7   5  17        0.74       -0.45      1.57 o
  -6   5  17        2.60        3.76      1.31 o
  -5   5  17        3.65        2.39      1.23 o
  -4   5  17       12.72       13.47      1.47 o
  -3   5  17       13.56       14.95      1.52 o
  -2   5  17        0.23        0.91      1.16 o
  -1   5  17        0.87        0.44      1.63 o
   0   5  17        4.97        6.16      2.39 o
   1   5  17        0.49        1.84      1.68 o
   2   5  17        1.56        1.53      2.04 o
   3   5  17        2.67        5.05      1.93 o
   4   5  17        7.59        7.49      1.99 o
   5   5  17        0.17       -1.41      1.73 o
   6   5  17        4.25        2.60      1.98 o
  -8   6  17        2.34        2.81      1.51 o
  -7   6  17        2.51        2.10      1.26 o
  -6   6  17        0.04       -1.12      1.18 o
  -5   6  17        6.94        6.80      1.55 o
  -4   6  17        9.01        9.11      1.41 o
  -3   6  17        0.94        1.89      1.24 o
  -2   6  17        7.63        7.09      1.38 o
  -1   6  17        0.67        0.99      1.21 o
   0   6  17        0.75       -1.13      1.13 o
   1   6  17        7.28        9.41      1.63 o
   2   6  17        0.21       -1.35      1.58 o
   3   6  17        2.70        1.59      1.79 o
   4   6  17        4.41        7.57      2.02 o
   5   6  17        3.92        2.58      1.89 o
  -6   7  17        0.50        1.38      1.39 o
  -5   7  17        0.28       -0.32      1.17 o
  -4   7  17        1.16        0.36      1.18 o
  -3   7  17        9.44       10.81      1.40 o
  -2   7  17        1.72        0.76      1.16 o
  -1   7  17        2.59        2.75      1.26 o
   0   7  17        1.66        0.47      1.21 o
   1   7  17        0.84        1.41      2.08 o
   2   7  17       11.03       13.85      2.23 o
   3   7  17        2.40        2.00      1.73 o
 -10   0  18        1.52       -1.15      3.07 o
  -9   0  18        0.15       -1.90      1.99 o
  -8   0  18        5.58        8.76      1.77 o
  -7   0  18        5.60        7.42      1.59 o
  -6   0  18        1.56        1.00      1.29 o
  -5   0  18        0.28       -0.92      1.14 o
  -4   0  18        0.05        0.01      1.21 o
  -3   0  18        9.39       10.08      2.08 o
  -2   0  18        3.83        2.51      2.56 o
  -1   0  18        0.01       -1.94      3.84 o
   0   0  18        2.69        0.29      1.41 o
   1   0  18       25.98       26.00      2.36 o
   2   0  18        5.84        2.57      1.61 o
   3   0  18        5.74        5.82      2.85 o
   4   0  18       11.36        9.33      3.43 o
   5   0  18        0.05       -2.24      2.74 o
   6   0  18        7.75        4.15      3.25 o
   7   0  18        2.77        5.97      3.67 o
 -10   1  18        2.71        0.28      2.41 o
  -9   1  18        5.72        7.17      1.58 o
  -8   1  18        0.51        1.35      1.31 o
  -7   1  18        5.06        5.22      1.21 o
  -6   1  18        2.85        0.73      0.93 o
  -5   1  18        4.29        4.53      1.24 o
  -4   1  18        0.87        2.51      0.93 o
  -3   1  18        8.70        8.62      1.08 o
  -2   1  18        1.53        1.79      1.23 o
  -1   1  18        0.77       -0.83      1.35 o
   0   1  18        2.03        2.49      1.08 o
   1   1  18        6.09        6.99      1.22 o
   2   1  18        1.57        2.77      1.36 o
   3   1  18        0.09       -1.15      1.15 o
   4   1  18        0.64        0.81      1.98 o
   5   1  18        3.78        0.90      2.19 o
   6   1  18        5.19        8.38      5.70 o
   7   1  18        1.47        1.63      3.41 o
 -10   2  18        8.41        9.67      3.61 o
  -9   2  18        6.42        8.19      3.82 o
  -8   2  18        3.73        3.56      1.61 o
  -7   2  18        4.95       10.04      1.74 o
  -6   2  18        1.24        1.14      1.13 o
  -5   2  18        8.38       10.68      1.32 o
  -4   2  18        3.33        1.58      1.08 o
  -3   2  18        6.48        7.71      2.17 o
  -2   2  18        5.46        4.80      1.14 o
  -1   2  18       10.26       10.63      2.16 o
   0   2  18        0.10        0.53      0.99 o
   1   2  18        5.44        5.30      1.53 o
   2   2  18        5.90        7.53      2.10 o
   3   2  18        0.78        2.09      1.90 o
   4   2  18        6.64        6.02      3.00 o
   5   2  18        1.75        3.32      2.99 o
   6   2  18        5.34        4.45      2.07 o
   7   2  18        2.65       -1.13      3.13 o
  -9   3  18        6.69       11.00      1.99 o
  -8   3  18       16.38       19.83      2.11 o
  -7   3  18        5.11        6.52      1.67 o
  -6   3  18        1.16        0.09      1.52 o
  -5   3  18        0.06        1.52      1.39 o
  -4   3  18        8.23        8.36      1.25 o
  -3   3  18        1.35       -0.28      1.30 o
  -2   3  18        6.86        7.17      1.59 o
  -1   3  18        2.76        2.61      1.69 o
   0   3  18       14.76       18.45      2.24 o
   1   3  18        4.66        6.16      1.85 o
   2   3  18        2.22        3.74      2.69 o
   3   3  18        0.28       -0.79      3.28 o
   4   3  18        0.28        0.35      3.02 o
   5   3  18       10.31        9.51      2.64 o
   6   3  18        1.09        1.64      1.90 o
  -9   4  18        3.92        4.50      1.85 o
  -8   4  18        0.15       -1.00      1.23 o
  -7   4  18        4.91        6.56      1.45 o
  -6   4  18        2.60        4.15      1.38 o
  -5   4  18        1.27        1.30      1.28 o
  -4   4  18        7.96        6.90      2.04 o
  -3   4  18        0.89       -0.44      1.13 o
  -2   4  18        0.75       -0.15      1.20 o
  -1   4  18        6.71        7.37      1.39 o
   0   4  18        0.53        0.77      1.41 o
   1   4  18        0.34        2.48      1.85 o
   2   4  18        5.18        5.71      1.95 o
   3   4  18        0.08       -1.15      1.64 o
   4   4  18        6.97        5.62      2.04 o
   5   4  18        1.10       -1.01      1.76 o
  -8   5  18        1.50        0.78      1.59 o
  -7   5  18        0.84       -0.68      1.37 o
  -6   5  18        0.87        1.01      1.29 o
  -5   5  18        3.85        6.46      1.42 o
  -4   5  18        2.65        1.35      1.40 o
  -3   5  18       12.28       11.68      1.56 o
  -2   5  18        3.19        2.75      1.31 o
  -1   5  18        4.05        6.12      1.40 o
   0   5  18        0.58       -0.80      1.21 o
   1   5  18        3.39        7.50      2.03 o
   2   5  18        0.69        1.63      2.71 o
   3   5  18        2.60        1.79      3.36 o
   4   5  18        1.75        2.75      1.91 o
  -6   6  18        4.31        3.91      1.62 o
  -5   6  18       11.01       14.53      2.06 o
  -4   6  18        1.74        2.37      1.27 o
  -3   6  18        6.30        8.41      1.42 o
  -2   6  18        0.14       -1.20      1.20 o
  -1   6  18        1.11        1.59      1.30 o
   0   6  18        6.74        8.21      1.92 o
   1   6  18        2.61        2.37      1.76 o
   2   6  18        5.46        5.51      2.03 o
   3   6  18        5.85        6.87      2.05 o
  -3   7  18        2.27        4.13      2.81 o
  -2   7  18        3.04        4.65      1.44 o
  -1   7  18        4.45        4.87      1.50 o
   0   7  18        0.40       -2.00      2.00 o
  -9   0  19        1.44       -0.39      2.40 o
  -8   0  19        1.30        0.56      1.64 o
  -7   0  19        3.40        3.24      2.76 o
  -6   0  19        4.23        3.53      2.00 o
  -5   0  19        0.05       -1.30      1.30 o
  -4   0  19        0.12        1.37      1.42 o
  -3   0  19        0.85        0.67      1.32 o
  -2   0  19        0.99        0.40      1.31 o
  -1   0  19        1.71        2.34      1.59 o
   0   0  19       15.23       15.34      2.08 o
   1   0  19        0.29        0.81      1.61 o
   2   0  19       50.13       63.61      3.49 o
   3   0  19        1.10        0.66      2.95 o
   4   0  19        0.70        1.06      3.04 o
   5   0  19        0.28       -2.97      2.97 o
   6   0  19        6.73        8.82      3.66 o
  -9   1  19        2.54        2.95      1.77 o
  -8   1  19        9.11        8.77      1.84 o
  -7   1  19        0.63        0.30      1.12 o
  -6   1  19        5.12        5.63      1.26 o
  -5   1  19        5.78        4.25      1.07 o
  -4   1  19        4.63        4.49      1.04 o
  -3   1  19        0.18        0.00      0.96 o
  -2   1  19        0.65        1.44      1.04 o
  -1   1  19        3.21        3.08      2.00 o
   0   1  19        3.35        5.33      1.23 o
   1   1  19        0.53        2.23      1.40 o
   2   1  19        1.98       -0.51      1.80 o
   3   1  19        1.33        1.87      2.79 o
   4   1  19       10.57       11.31      2.56 o
   5   1  19        3.19        0.66      2.22 o
  -9   2  19        0.99       -0.79      2.33 o
  -8   2  19        1.81        2.61      1.87 o
  -7   2  19        0.24        0.80      1.57 o
  -6   2  19        9.69       13.52      1.52 o
  -5   2  19        1.96        1.87      1.14 o
  -4   2  19        6.11        4.78      1.41 o
  -3   2  19        1.04        0.89      1.35 o
  -2   2  19        0.38       -0.26      1.06 o
  -1   2  19        0.64       -0.74      3.02 o
   0   2  19        7.10        7.10      1.86 o
   1   2  19        3.09        2.95      1.71 o
   2   2  19        2.44        3.49      2.22 o
   3   2  19        2.56       -2.39      2.54 o
   4   2  19        0.80        4.99      3.22 o
   5   2  19        0.18       -0.62      2.35 o
  -8   3  19        4.30        1.28      2.29 o
  -7   3  19        2.61        2.88      1.70 o
  -6   3  19        9.59       11.46      1.93 o
  -5   3  19        1.32        0.07      1.44 o
  -4   3  19        1.71        1.68      1.51 o
  -3   3  19        6.95        4.30      1.60 o
  -2   3  19        4.97        5.98      1.63 o
  -1   3  19        1.52        3.00      1.50 o
   0   3  19        4.26        7.22      4.13 o
   1   3  19       13.93       15.71      2.70 o
   2   3  19        0.92        3.71      2.87 o
   3   3  19        8.47       12.06      2.31 o
   4   3  19        3.87        5.81      2.08 o
   5   3  19        3.28        5.09      3.07 o
  -7   4  19        0.12       -0.34      1.56 o
  -6   4  19        0.45        0.64      1.37 o
  -5   4  19        7.83        6.38      1.50 o
  -4   4  19        1.30       -0.43      1.26 o
  -3   4  19        5.42        6.04      1.42 o
  -2   4  19        4.63        2.29      1.37 o
  -1   4  19        4.66        4.22      1.87 o
   0   4  19       10.61       10.34      1.58 o
   1   4  19        1.95        3.78      1.89 o
   2   4  19        0.29        1.18      2.07 o
   3   4  19        1.14        3.88      2.04 o
   4   4  19        1.84        3.48      1.93 o
  -6   5  19        3.44        2.45      1.66 o
  -5   5  19        4.22        8.07      1.73 o
  -4   5  19        5.98        5.86      1.47 o
  -3   5  19        0.81        0.47      1.30 o
  -2   5  19        4.78        5.04      1.42 o
  -1   5  19        0.41        1.95      1.30 o
   0   5  19        2.28        2.62      1.32 o
   1   5  19        0.17        0.82      1.27 o
   2   5  19        0.52       -0.07      1.80 o
  -3   6  19        0.77        0.01      4.02 o
  -2   6  19        1.83        2.61      1.59 o
  -1   6  19        3.92        2.15      1.56 o
  -8   0  20        0.00       -0.68      3.63 o
  -7   0  20        1.65        0.31      2.74 o
  -6   0  20        6.80       10.94      1.90 o
  -5   0  20       10.48       11.39      1.82 o
  -4   0  20        0.32        0.95      1.47 o
  -3   0  20       12.88       14.74      1.90 o
  -2   0  20        0.27        0.17      2.00 o
  -1   0  20        4.35        4.00      1.77 o
   0   0  20       12.20       15.46      2.23 o
   1   0  20        9.40       12.52      2.10 o
   2   0  20        2.05        0.10      1.66 o
   3   0  20        2.73        2.59      1.77 o
   4   0  20        2.12       -2.66      3.04 o
  -7   1  20       13.83       18.80      1.80 o
  -6   1  20        1.40        1.08      1.28 o
  -5   1  20       12.05       12.36      1.56 o
  -4   1  20        0.02        1.01      1.17 o
  -3   1  20        0.51       -0.32      1.09 o
  -2   1  20        3.63        2.08      1.13 o
  -1   1  20        2.22        2.12      1.50 o
   0   1  20        0.09       -0.37      1.11 o
   1   1  20        7.87        5.78      1.66 o
   2   1  20        1.94       -1.39      1.39 o
   3   1  20        5.57        2.40      1.65 o
   4   1  20        2.54        2.79      2.28 o
  -7   2  20        9.92       11.62      2.03 o
  -6   2  20        0.21        1.77      1.24 o
  -5   2  20        4.14        3.40      1.31 o
  -4   2  20        0.32       -1.25      1.28 o
  -3   2  20        0.92       -0.23      1.63 o
  -2   2  20        1.54        0.34      1.49 o
  -1   2  20        6.17        9.46      1.83 o
   0   2  20        2.21        0.60      2.39 o
   1   2  20        1.27       -1.67      1.67 o
   2   2  20        6.02        2.71      1.82 o
   3   2  20        1.92        3.86      3.21 o
  -6   3  20        1.61        0.46      2.19 o
  -5   3  20        5.08        1.69      3.35 o
  -4   3  20        7.29        7.98      2.20 o
  -3   3  20        1.62       -0.86      1.53 o
  -2   3  20        2.21       -0.10      1.61 o
  -1   3  20        3.84        5.72      1.75 o
   0   3  20        9.18       11.21      2.31 o
   1   3  20        1.45       -1.55      1.86 o
   2   3  20        3.33        1.58      1.60 o
   3   3  20        0.83        0.98      1.95 o
  -5   4  20        2.75        2.94      1.65 o
  -4   4  20        4.34        4.13      2.07 o
  -3   4  20        0.93        0.90      1.30 o
  -2   4  20        1.71        2.50      1.35 o
  -1   4  20        3.41        3.17      1.41 o
   0   4  20        0.43        1.94      1.41 o
   1   4  20        1.26        0.41      1.54 o
  -5   0  21        0.78        1.00      1.70 o
  -4   0  21        2.12        1.81      1.67 o
  -3   0  21        4.81        8.44      2.40 o
  -2   0  21        0.42       -0.15      2.44 o
  -1   0  21       13.42       17.16      2.36 o
   0   0  21        0.71        1.99      1.76 o
   1   0  21        2.51        0.17      1.77 o
  -5   1  21        0.59        0.90      1.30 o
  -4   1  21        8.13       13.33      1.65 o
  -3   1  21        5.09        3.73      1.38 o
  -2   1  21        1.04        2.55      2.44 o
  -1   1  21        4.98        9.09      3.32 o
   0   1  21        7.43        9.58      2.93 o
   1   1  21        0.19       -1.32      1.49 o
  -4   2  21        1.84       -0.83      1.62 o
  -3   2  21        1.52        1.76      1.67 o
  -2   2  21        9.52       12.01      4.14 o
  -1   2  21        0.76        0.30      2.32 o
   0   2  21        1.54        0.38      2.53 o
   1   2  21        4.02        3.77      2.00 o
  -2   3  21        5.16        6.49      3.46 o
  -1   3  21        0.86        5.37      2.64 o
 
